# Supplementary material for: Lifelong impact of ENPP1 Deficiency and the early onset form of ABCC6 Deficiency from patient or caregiver perspective
Source: PLoS One. 2022 Jul 27;17(7):e0270632. doi: 10.1371/journal.pone.0270632 (PMC9328542; doi:10.1371/journal.pone.0270632)
Supplement: S2 File — (XLSX) [file pone.0270632.s008.xlsx]

## Sheet: Master Data File 
			Please provide the following information regarding the person who will participate in this interview.			Please provide the following information in order that we can schedule an interview time for you, contact you for the interview, and process your honorarium at the completion of the interview. (Country:; )	How did you learn about this research?	Please share with us the following information about you/your child (the person in your family who was diagnosed with GACI or ARHR2 and who will be the subject of this interview):Note, if your child has passed away, please answer the questions related to your child before their passing (Gender at Birth:; )	Please share with us the following information about you/your child (the person in your family who was diagnosed with GACI or ARHR2 and who will be the subject of this interview):Note, if your child has passed away, please answer the questions related to your child before their passing (Diagnosis ~(GACI or ARHR2~):; )		Please select your / your child's age range (the subject of this interview).	In this question you will be asked to share information about the age of your child. This information is used to provide a Quality of Life Questionnaire that you will fill out, which is based on DEVELOPMENTAL AGE. IF YOUR CHILD IS 4 YEARS OR YOUNGER, AND WAS NOT BORN PREMATURELY, SIMPLY SELECT THE OPTION THAT BEST DESCRIBES THE AGE OF YOUR CHILD. IF YOUR CHILD IS 4 YEARS OR YOUNGER, AND WAS BORN …	Please select the options that will help us understand you/your child's ethnicity. (White / Caucasian:)	Please select the options that will help us understand you/your child's ethnicity. (Hispanic / Latino or Spanish:)	Please select the options that will help us understand you/your child's ethnicity. (Black / African American:)	Please select the options that will help us understand you/your child's ethnicity. (Asian or Asian Indian:)	Please select the options that will help us understand you/your child's ethnicity. (American Indian / Alaska Native:)	Please select the options that will help us understand you/your child's ethnicity. (Middle Eastern / North African:)	Please select the options that will help us understand you/your child's ethnicity. (Native Hawaiian or Other Pacific Islander:)	Please select the options that will help us understand you/your child's ethnicity. (Other Not Listed Here, Please Specify) (Other)	Please select the options that will help us understand you/your child's ethnicity. (Other Not Listed Here, Please Specify) (Other)	There are certain genetic mutations that may lead to GACI or ARHR2. Do you know your/your child's specific mutation?	There are certain genetic mutations that may lead to GACI or ARHR2. Do you know your/your child's specific mutation? (Yes, it is noted here) (Other)	If you would like, please note the name and city of the physician who you / your child currently see for GACI or ARHR2, if you choose to do so, we will send them information and a weblink for a free genetic testing program available. We will not share any information from this survey. Your name or information will not be shared in any way.	Please think about your family members, such as aunts, uncles, cousins or siblings:Note: if not applicable, put 'N/A'. If, for example you have two persons in your family for whom you are reporting, note them in order -- e.g. 'Aunt/GACI, Uncle/ARHR2', and for subsequent rows, report in the same order with your Aunt's information first, and your Uncle's second. (Has anyone in your family ~(YOUR si…	Please think about your family members, such as aunts, uncles, cousins or siblings:Note: if not applicable, put 'N/A'. If, for example you have two persons in your family for whom you are reporting, note them in order -- e.g. 'Aunt/GACI, Uncle/ARHR2', and for subsequent rows, report in the same order with your Aunt's information first, and your Uncle's second. (Have they undergone genetic testing…	Please think about your family members, such as aunts, uncles, cousins or siblings:Note: if not applicable, put 'N/A'. If, for example you have two persons in your family for whom you are reporting, note them in order -- e.g. 'Aunt/GACI, Uncle/ARHR2', and for subsequent rows, report in the same order with your Aunt's information first, and your Uncle's second. (Do they have a genetic mutation con…	Please think about your family members, such as aunts, uncles, cousins or siblings:Note: if not applicable, put 'N/A'. If, for example you have two persons in your family for whom you are reporting, note them in order -- e.g. 'Aunt/GACI, Uncle/ARHR2', and for subsequent rows, report in the same order with your Aunt's information first, and your Uncle's second. (If you know their genetic mutation,…	Please select the options that will help us understand this family members ethnicity. (White / Caucasian:)	Please select the options that will help us understand this family members ethnicity. (Hispanic / Latino or Spanish:)	Please select the options that will help us understand this family members ethnicity. (Black / African American:)	Please select the options that will help us understand this family members ethnicity. (Asian or Asian Indian:)	Please select the options that will help us understand this family members ethnicity. (American Indian / Alaska Native:)	Please select the options that will help us understand this family members ethnicity. (Middle Eastern / North African:)	Please select the options that will help us understand this family members ethnicity. (Native Hawaiian or Other Pacific Islander:)	Please select the options that will help us understand this family members ethnicity. (N/A)	Please select the options that will help us understand this family members ethnicity. (Other Not Listed Here, Please Specify) (Other)	Please select the options that will help us understand this family members ethnicity. (Other Not Listed Here, Please Specify) (Other)	Again, thinking of your family: Are there any other family members who have experienced any of the following symptoms?Issues related to bone weakening (e.g. osteoporosis, stress fractures, or atypical fractures)Issues related to bone and joint pain/stiffness Issues related to ANY organ calcificationIssues related to hearing lossIssues related to delays in growth (e.g. short stature, delayed devel…	Please select the options that will help us understand this family members ethnicity. (Other Not Listed Here, Please Specify) (Other)	I understand you are a ###48658###> (patient or parent) and you / your child was born in ###MTB=49419-154562-116010###> (year) , diagnosed in ###MTB=49419-154562-116014###> with ###MTB=49419-154562-116013###> and is of ###49540###> descent. NOTE TO INTERVIEWER: If you only see a date, this is the year a child was deceased. Below you may need to scroll in the box to see the complete information. .…	I understand you are a ###48658###> (patient or parent) and you / your child was born in ###MTB=49419-154562-116010###> (year) , diagnosed in ###MTB=49419-154562-116014###> with ###MTB=49419-154562-116013###> and is of ###49540###> descent. NOTE TO INTERVIEWER: If you only see a date, this is the year a child was deceased. Below you may need to scroll in the box to see the complete information. .…	You noted that you / your child is of ###49540###> descent, is there any other information about your ethnic heritage that you would like to share? Note to interviewer: gently probe for any other open-ended details. Study is interested in Middle eastern or Turkish descent.	What is/was the most important burden for you/ your child related to GACI or ARHR2? Can you tell me more about this?	Under what circumstances does/did it occur?	How often does/did this impact you/your child? -Never-Once per year-Twice to four times per year-Monthly-X Times per Month -Weekly -X Times per Week-Daily-X Times per Day	Why is/was this thing important to you/your child?	How does/did this impact you/your child on a day to day basis?	What is/was the second most important burden for you/ your child related to GACI or ARHR2? Can you tell me more about this?
Document Group	Identifier from Scheduling	Document Name	Who Are You	Living/Dec (years alive if deceased)	Document Name	Country	How Learned About Study	Current Gender	Patient Reported Diagnosis	Diagnostic Category	Age Range	Age Range2	Race: Caucasian	Hispanic	Black / African American	Asian or Asian Indian	American Indian / Alaska Native	Middle Eastern / North African	Native Hawaiian or Other Pacific Islander	Other, Not Listed	Ethnicity	Mutation	Mutation	HCP, Location	Family with Dx	Family - Testing?	Family- Mutation?	Family- Mutation Noted	Family- White/Caucasian	Family: Hispanic	Family: Black / African American	Family: Asian or Asian Indian	Family: American Indian / Alaska Native	Family: Middle Eastern / North African	Family: Native Hawaiian or Other Pacific Islander	Family N/A	Family- Other	Family: Ethnicity	Family- Other Symptoms	Who Filled Out BPI	Confirming- Diagnosis	Ethnicity; Elaboration	Diagnosis Info / Extra Info	Most Important Burden	Circumstances	How often impacts	Reason important	Life Impact	2 Most Important Burden
ABCC6	InfABCC6-01	ABCC601	Parent / Caregiver of a living patient diagnosed with GACI or ARHR2 who is younger than 18 years. Interview will cover MY CHILD'S experiences	Living	ABCC601	United States	Facebook or Other Social Media Post	F	GACI	GACI	Birth to 24 months - parent interview	7 months 0 days through 8 months 30 days	1	0	0	0	0	0	0		Caucasian	I or my child HAS BEEN TESTED, but I do not know or remember the mutation	ABCC6	Dr. Joel Steelman Ft. Worth, FL	No				1	0	0	0	0	0	0	0				Not Applicable	GACI	I'm half Filipino and half white and husband is full white- two other kids together, our son is diagnosed with thalasemia		for her it has affected a lot of build up in her carotid artery up to her neck- had a stroke, led to having multiple seizures, how we found out about it- waiting and seeing if stroke has affected her born normal that we know of, was light so she came past her due date but not abnormal my daughter was too, she came way quicker than the other kids- labor was completely different and had her at home…	Not really anything that triggered them- having the seizures due to the stroke, didn't know she'd had a stroke	No discomfort or impact, it is the main buildup she has, also has it in arms, legs, around kidneys but really wouldn't know that she has anything- seems happy and normal	the buildup could affect her long term, if it gets worse there is possibility of more strokes, more seizures, there is also keeping an eye on buildup on the retinas that can cause her to go blind; GACI affects a lot of the heart but her heart is good so far- monitoring it with the other buildup she has, new medication- she is on is supposed to help broviac port put in, infusions 5 days a week- so…	a lot more clingy than my other kids due to the infusions- two hours long, have to hold her the whole time, she was getting really sick towards the last ten minutes- would get nauseous and throw up, but on some pre-nauseous medication, also a second one recently that seems to be helping- still coughs and gags but it is helping- has been going almost 2 months 5 days a week; we will do imaging in A…	her broviac placed in central line to get infusions every day with that right now we are finding out she might be allergic to the cleaning stuff we do, skin is raw, has a rash, stays covered, can't get wet, makes me nervous- I have tried to give her a bath and it got a little wet, she likes the bath and water so we can't really do that
ABCC6	PedABCC6-01	ABCC602	Parent / Caregiver of a living patient diagnosed with GACI or ARHR2 who is younger than 18 years. Interview will cover MY CHILD'S experiences	Living	ABCC602	United States	Facebook or Other Social Media Post	F	GACI	GACI	25-36 months, - parent interview	34 months 16 days through 35 months 30 days	1	0	0	0	0	0	0		Caucasian		ABCC6	Dr. Craig Langman Lurie Children's Hospital Chicago IL	No	Yes	N/a	n/a	1	0	0	0	0	0	0	1				Not Applicable	GACI	No		had a heart attack at 3 months old due to GACI, she is our first child, had no idea GACI was even a thing, received a heart transplant at 4 months old biopsied her old heart- was a transplant recipient in the past, monitoring, medications, we are very lucky, even though she had a traumatic month she is on target developmentally wise- receives followups, infusion every 3 months to get calcium out …	N/A Single episode	every day	her immune system is weaker- takes longer to get over things, managing her symptoms, if she wasn't on rejection meds she might not make it, to keep her alive	she is on 8-10 medications, on 2 rejections meds, cause various medications- one causes magnesium to be low, a GACI med causes sodium to be low, magnesium causes loose stools, the constant worries - too little to receive MMR vaccine, measles, mumps, chicken pox etc. can't get the vaccine- diligent-- constant worries- immune system is weaker, takes her longer to get over things;; she handles it li…	has the ABCC6 mutation- not as much known about it except that it can form PXE- skin condition that can lead to heart problems, some vision problems later in life the other risk factor that she has coming into play; doesn't seem like her mutation gets rickets as often- sometimes if they do get it, caused by the medication, some other things won't be present day to day- but the longer term things …
ABCC6	PedABCC6-02	ABCC603	Parent / Caregiver of a living patient diagnosed with GACI or ARHR2 who is younger than 18 years. Interview will cover MY CHILD'S experiences	Living	ABCC603	Italy	Facebook or Other Social Media Post	M	ABCC6	GACI Type 2	Birth to 24 months - parent interview	21 months 0 days through 22 months 30 days	1	0	0	0	0	0	0		Caucasian		ABCC6	Dr. Stefano Sartori ; Badua	No				1	0	0	0	0	0	0	0				Not Applicable	ABCC6	No	-- diagnosed at 4 months old	life with the disease- not very busy, we go very often to hospital doctor, now he stays well but don't know if he will have another stroke, difficult every 3 months	if he is sick or something is strange we go to the hospital because we don't know his reactions to thinks; now in June we have another; he doesn't cooperate with doctors sometimes we have to cooperate because he is not cooperating; difficult to go to doctors	every 3 months	everything is challenging because the hospital is not near our city- have to stay in the car, organize the day to stay in hospital not very easy	he is not very cooperative, he is quiet when we are going but when they touch him he doesn't like it, doesn't want to	they are not able to be with him during exams, sometimes we have to stay in the hospital because they give him a sleeping pill x
ABCC6	PedABCC6-05	ABCC604	Parent / Caregiver of a living patient diagnosed with GACI or ARHR2 who is younger than 18 years. Interview will cover MY CHILD'S experiences	Living	ABCC604	Australia	From GACI Global	F	GACI	GACI	25-36 months, - parent interview	25 months 16 days through 28 months 15 days	1	0	0	0	0	0	0		Caucasian		ABCC6	Simm;Royal Children's Hospital in Melbourne	No				0	0	0	0	0	0	0	0			No	Not Applicable	GACI	No, based in Australia for many generations, Scandinavian, Irish, English; husband's side is German		Medication dilated cardiomyopathy- cabadol, beta blocker, ace-inhibitor, aspirin and another- prevent anaphalxis, vitmain D for bone density- big day to day thing; defibulator we take with us for her risk of cardiac arrest, makes it idfficult to have her looked after by other people, also that people don't want to be left alone with her- they worry about her falling- risk of internal bleeding, fr…	much better now to take the medication- 6-18 months was quite challenging, it was a battle, at that point she was on them various points throughout the day, having to sit upright, fasting beforehand, med schedule now is a lot more manageable- two rounds in the morning and evening, separated by an hour- 4 time points - at one point she was on 23 meds a day, difficulty taking them, spitting them ou…	every day- she doesn't really know any different, part of her life, more of a thing for my husband and myself, not being able to just drop off at the grandparents and do something	more important for us, meds have to be done a certain way, if she sleeps in and sometimes has to stay up late because of it, have to be 12 hours between the rounds, can be frustratig, also in the evening we have to give her milk to get the meds in before she can go to bed, have to wait an hour after that in the mornings to do her breakfast	having to set her routine around it, sleeping times, eating times, when we can go out, can take the meds but it is a bit annoying so we save that til the meds are out of the way- much more manageable now than it used to be but compared to a 'normal' family this is a burden	if she gets sick it takes a toll on her, makes her end up back in the hospital, careful with germs, means less social interaction she doesn't get to do a lot of activities that kids her age would, goign to play groups, childcare, might mean she misses out on larger family gatherings, if someone has a cold we have to not go or keep her away from other children; she is very social and hates not goi…
ABCC6	PedABCC6-06	ABCC605	Parent / Caregiver of a living patient diagnosed with GACI or ARHR2 who is younger than 18 years. Interview will cover MY CHILD'S experiences	Living	ABCC605	United States	Facebook or Other Social Media Post	M	GACI	GACI	Birth to 24 months - parent interview	19 months 0 days through 20 months 30 days	1	0	0	0	0	0	0		Caucasian		ABCC6	Notorio, Billings	No				0	0	0	0	0	0	0	0			Husband's mother has pretty bad joint pain as well as her father- more in the 50s; my grandmother had joint issues in her hand- more in the 50s	Parent/Caregiver	GACI	European- a hodgpodge	diagnosed before he was born- i started taking medication before he was born- itidrenate, biphosphate;	he's not quite 2- a lot experience rickets in later years, haven't experienced a lot of burden quite yet- when he was a baby he had oxygen from birth until 6 months; didn't have to be on it full time- only full time for 2-3 months, just at night after	his oxygen levels were dipping low and he was falling asleep, nap times and at night	didn't have to much of an impact but minimal impact daily- more impact on us as parents	because it was a constant, also a side note- he got prenatal treatment and it lessened the burdens of other things- don't know if rickets will be an impact	just having that in his nose constantly, trying to pull it out, not sleeping as well because it might get tangled	probably was in earlier stage before 1- gave him bi phosphate and aspirin didn't have side effects that we could see, didn't make him sick, took it pretty well, the unknown burden if biphosphate was doing harm like weakening his bones, unknown burden- _x000D_ he was taking biphosphate twice a day and aspirin once- aspirin was for a blood thinner
ABCC6	PedABCC6-07	ABCC606	Parent / Caregiver of a living patient diagnosed with GACI or ARHR2 who is younger than 18 years. Interview will cover MY CHILD'S experiences	Living	ABCC606	United States	Facebook or Other Social Media Post	M	GACI	GACI	5 to 7 years - parent interview		1	0	1	0	0	0	0	i am white.. my son is biracial, white/ black	Caucasion and Black/African		ABCC6	Laura Konczal Cleveland, ohio	son Gaci and had med induced rickets but has since outgrown it	Yes	yes	ABCC6	1	0	1	0	0	0	0	0		Caucasian and Black		Parent/Caregiver	GACI	I'm white, dad's black		not knowing how to treat it, it has caused a lot of other issues- compared to other patients he is the most severe aside from death specialists, he spent the majority of the first 2 years of life in the hospital, number of complications- some med induced, some were didn't know what was happening, took too long to find out what was happening- has had a number of times he has almost lost his life, …	N/A Occurs on constant basis	every day	not everyone goes through the same problems and some people have more problems than others, hard to know or think ''this is the only thing that will happen'' or this was the only possibility, having a better understanding of the possibilities of what could happen rather than having no idea what will happen	we just do one day at a time- he is not typical, he will be 5 on Thursday and won't know he'll be 5- has mental capacity of a 1 year old maybe, developmentally delayed, walking started a year ago, has affected him in every way you can imagine	everything is a burden but more like we never know what type of complications will happen, if we are finally over the bad hump of stuff, what else is he going to go through just not knowing what issues might come down the line
AdultENPP1	AdultENPP1-01	AdultENPP1-01	Patient diagnosed with GACI or ARHR2 who is 18 years or older. Interview will cover MY experiences	Living	AdultENPP1-01	England	From my healthcare provider	F	GACI and ARHR2	GACI and ARHR2	>30<40		1	0	0	0	0	0	0		Caucasian		ENPP1	Professor Peter Selby, Manchester, UK.	Twin brother/GACI	Yes	Yes	ENPP1	1	0	0	0	0	0	0	0		Caucasian		Adult Study Participant	GACI and ARHR2	Don't know anything else	didn't know exactly what it was when I was born-just knew it was genetic early childhood probably- probably around 2-3 when confirmed with GACI;	at the moment- the fact that aching and join problems seem to get worse in the winter months when it is colder and then in the mornings it is pretty bad	when it is colder outside and in the morning time or if been on the feet for a long time- full day	nearly every day	you don't know how bad it is going to get or if it will continue to get worse	affects me most days - degree to which it affects me changes so if really achy won't be able to go to gym, some days not as bad	worry about work- work full time, active job, impacts on that just a lot of pain, not as quick at work, sometimes it is difficult to concentrate because of the pain, I work as a radiographer and a sonographer, I take x-rays and perform ultrasound exams, it can be difficult for me to do examinations on people, reaching over people when I am in quite a bit of pain
AdultENPP1	AdultENPP1-02	AdultENPP1-02	Patient diagnosed with GACI or ARHR2 who is 18 years or older. Interview will cover MY experiences	Living	AdultENPP1-02	United States	From GACI Global	F	ARHR2	ARHR2	>30<50		1	0	0	0	0	0	0		Caucasian	I or my child HAS BEEN TESTED, but I do not know or remember the mutation	ENPP1	Peter Tebben, Rochester, Minnesota	No				0	0	0	0	0	0	0	0		Caucasian	Mom - now deceased osteoporosis , multiple fractures, loss of child in utero, aunt- multiple sclerosis,	Adult Study Participant	ARHR2	I don't know for certain but think mostly Scottish, English, German		frequency of needing to take medication and side effects of medication taking Neutra-Phos tablets, phosphorus supplements, 2- 4 times a day, have been on Calcitriol off and on- have had a hard time taking it, makes me pretty sick, not taking right now, anti-inflammatories and muscle relaxers for pain-- Calcitriol, causes headaches makes me feel weak, labs get messed up, kidneys, calcium levels ge…	phosphorus can upset my stomach, cause diarrhea, gotten better since I started it, overall after I've been on it about a week it's how it makes me feel	every day- if I don't take phosphorus I can't function, phosphorus levels drop quickly, even if a few hours late for a dose	it's so that my bones are protected long term but it greatly impacts my daily life, didn't use to for the longest time, something shifting and started changing-- they didn't find out I needed phosphorus until about 2 years ago- up until then- about a year before that I was having infusions of phosphorus, muscles would cramp up, couldn't move, I have Parkinson's also, didn't know what was going on…	makes it difficult to time events- having to take medication, getting used to it because it's been part of my life, also take Parkinson's meds 4 times a day, schedule in advance everything I do, super active- love to hike and bike, can't do those things as long as I would like to because of my medication, body is sensitive to stressors and heat	having to wonder if it is causing damage to my bones what else is going on, don't know if it will affect my child or future generations, not knowing what I can do any given day
AdultENPP1	AdultENPP1-03	AdultENPP1-03	Patient diagnosed with GACI or ARHR2 who is 18 years or older. Interview will cover MY experiences	Living	AdultENPP1-03	Germany	From my healthcare provider	M	ARHR2	ARHR2	<30<40		0	0	0	0	0	0	0	Turkish	Turkish		ENPP1	Dr. Schnabel, Charite, Berlin	No	Yes	No	No	0	0	0	0	0	0	0	0	Turkish	Turkish	Sister, who is still alive, has intermittent joint pain and inflammation.	Adult Study Participant	ARHR2	No		The greatest burden for the patient is that the tiredness and the other symptoms do not allow for him to work more than part time. He has set this at a 7-8. He does not have the ability to work long hours because of the joint pain as well.	Almost every day he has issues with sitting for long periods of time, and walking. Biking works okay for him to get around some. He can also swim a bit. Sometimes he has stronger days, but only for shorter periods.	Daily	It causes him some depression. Also it makes it harder for him to do his daily activities	Going up on down stains in particular takes him much longer.	Walking is the 2nd biggest burden for him. He has lots of pain in his feet and ankles, also one leg is 30cm shorter than the other. He had an operation on his legs at age 3.
AdultENPP1	AdultENPP1-04	AdultENPP1-04	Patient diagnosed with GACI or ARHR2 who is 18 years or older. Interview will cover MY experiences	Living	AdultENPP1-04	Germany	From my healthcare provider	M	ARHR2	ARHR2	>40<60		1	0	0	0	0	0	0		Caucasian		ENPP1	Dr. Schnabel, Berlin	Son	yes	yes		1	0	0	0	0	0	0	0		Caucasian	No	Adult Study Participant	ARHR2	No	Note from Interviewer: This patient did not speak much German. Although the son was in the room to translate, he was not able to elaborate very much.	Walking. He can't walk at all.	N/A Occurs on constant basis	Daily	Can't get up and down stairs.	See above.	Tiredness. He can't swim anymore because of his legs.
AdultENPP1	AdultENPP1-05	AdultENPP1-05	Patient diagnosed with GACI or ARHR2 who is 18 years or older. Interview will cover MY experiences	Living	AdultENPP1-05	Germany	From my healthcare provider	M	GACI	GACI	>20<30		1	0	0	0	0	0	0		Caucasian		ENPP1	Dr. Schnabel Berlin Germany	Father	Yes	Yes		1	0	0	0	0	0	0	0		Caucasian	No	Adult Study Participant	GACI	No		Walking, movement, pain. Can't do sports of any kind.	When he must walk. Since childhood.	Daily	Can not walk without pain.	By walking.	Back pain. 8
AdultENPP1	AdultENPP1-06	AdultENPP1-06	Patient diagnosed with GACI or ARHR2 who is 18 years or older. Interview will cover MY experiences	Living	AdultENPP1-06	Germany	From my healthcare provider	M	ARHR2	ARHR2	>20<30		0	0	0	0	0	0	0	Turkish	Turkish	I or my child HAS BEEN TESTED, but I do not know or remember the mutation	ENPP1	Dirk, Schnabel Berlin	No		Not sure		0	0	0	0	0	0	0	0	Turkish	Turkish	Great-uncle has massive walking problems Mother had a miscarriage	Adult Study Participant	ARHR2	Both parents are from Anatolia / Turkey		Walking disabilities; The daily pain associated with the walking disability. The knees hurt. Due to the pressure on knees of walking developed bandy legs which were very apparent.	Have had always had the pain. The pain's really noticeable when carrying heavier things and sometimes also carries over to the hips._x000D_ But the pain also happens after walking for too long.	The pain is daily. Sometimes better sometimes worse._x000D_ _x000D_ The pain got worse after hitting puberty and with growth spurts.	Because of the pain	Have to deal with daily pain. Legs did not look good.	Social disadvantages; I was not bullied per se, but it didn't help building friendships, which was difficult.
AdultENPP1	AdultENPP1-07	AdultENPP1-07	Patient diagnosed with GACI or ARHR2 who is 18 years or older. Interview will cover MY experiences	Living	AdultENPP1-07	Canada	From my healthcare provider	F	GACI and ARHR2	GACI and ARHR2	>20<30		1	0	0	0	0	0	0		Caucasian	I or my child HAS BEEN TESTED, but I do not know or remember the mutation	ENPP1	Tara Arnason - Saskatoon	Brother (deceased)	post-death testing	Yes		1	0	0	0	0	0	0	0		Caucasian		Adult Study Participant	GACI and ARHR2	from Ukraine and Belgium area- goes back four generations when they were living there		muscle pains- feels like growing pains in my legs- once every 3 months, I just drink a glass of milk and it goes away- happens in the evening and lasts no more than a couple hours	kind of random - happens on days when I am not doing anything and also on days I do a lot of activities	about every 3 months-	it's just the most important- I don't experience any other common symptoms- on the survey paper I was asked a lot and they didn't pertain to me	it doesn't really affect me- just feels like muscle cramps or growing pains, still able to be mobile, don't lose anything like that	the low phosphate- in the last year, never happened to me before levels dipped really low, got dizzy, out of sorts, had to go the ER and get phosphate levels re-boosted
InfENPP1	InfENPP1-01	InfENPP1-01	Parent / Caregiver of a living patient diagnosed with GACI or ARHR2 who is younger than 18 years. Interview will cover MY CHILD'S experiences	Living	InfENPP1-01	England	Facebook or Other Social Media Post	F	GACI	GACI	Birth to 24 months - parent interview	5 months 0 days through 6 months 30 days	0	0	0	1	0	0	0		Asian or American Indian		ENPP1	Dr Talaq Mushtaq leeds	yes sibling rickets	Yes	unsure	ENPP1	0	0	0	1	0	0	0	0		Asian or Asian Indian	Sibling brother who is now deceased had hypophosphatemic rickets age 4. cousin deceased at 8 weeks with GACI.	Parent/Caregiver	GACI	Asian- have cousins who are related		calcification in her shoulders- doesn't have much movement in her arms- big burden on her each time she gets dressed and a lot of difficulty- can't take her out as much because of her condition	when she is getting dressed, at the moment she is quite young so also tummy time- doesn't like it- because of the weight, we don't give her tummy time now, also because she is 7 months old and I am weaning her- babies like to touch and feel food but she is not able to do that, even if I put it on her tray she can't really reach it- have to put it her hand	every day	because it is for her development, being independent	she is quite young so she doesn't understand but she gets upset and frustrated that I am doing it for her	going out as a family, doing things when we came home she was 2.5 months- first 6 months are critical- make memories but keep away from big weddings- cousin got married so she couldn't attend- one of us has had to stay home
InfENPP1	InfENPP1-02	InfENPP1-02	Parent / Caregiver of a living patient diagnosed with GACI or ARHR2 who is younger than 18 years. Interview will cover MY CHILD'S experiences	Deceased (0)	InfENPP1-02	Ireland	From GACI Global	F	GACI	GACI	Birth to 24 months - parent interview	Birth up to but not including one month	1	0	0	0	0	0	0		Caucasian		ENPP1		Sister/GACI	Yes	YES	ENPP1	1	0	0	0	0	0	0	0		Caucasian		Parent/Caregiver	GACI	No		she only lived two days- we weren't told very much, all her arteries were calcified arteries were blocked, couldn't get around the body, warm her feet up, she was cold, really poorly, didn't say she was in a lot of pain, was sedated basically for the 2 days, she was so badly affected nothing anybody could do	N/A Occurred on constant basis	constantly	not consistent with life	had to be sedated	No further burden identified (deceased)
InfENPP1	InfENPP1-03	InfENPP1-03	Parent / Caregiver of a patient who was diagnosed with GACI or ARHR2 who has passed away. The interview will cover the experience of my child	Deceased (0)	InfENPP1-03	England	From GACI Global	M	GACI	GACI			1	0	0	0	0	0	0		Caucasian		ENPP1		No				0	0	0	0	0	0	0	0				Parent/Caregiver	GACI	My side a little bit of Irish- probably third or fourth gen Irish	passed away at 6 weeks old; twin sister is 29-	he was very poorly right from the start; had 3 heart attacks and passed away on his third heart attack was put on life support, intubation, staff saw how poorly he was; decided to put him off intubation; though about treating him with bi-phosphonates; had too much calcification through his body; thought same to daughter but she didn't have as much, on coronaries; he had it in his brain, in dreadf…	they were just random- nothing that I knew of, I know they x-rayed his body and calcification was there; she was 3 lb. and he was 5 lb. when born originally	first was within days of birth- when he was born they had difficulty reviving him; did come around; daughter was second and she was alert and crying straight away- took them a few minutes to get him to breathe	that's what killed him	kept him from thriving, instead of putting weight on he went smaller and smaller, difficulty feeding, started to take on blueish hue as someone with heart problems- in comparison to daughter; you could see her thriving and he was the opposite	because he was so poorly, he wasn't' taking nutrition couldn't take milk normally, had to be put on a tube down his throat
InfENPP1	InfENPP1-04	InfENPP1-04	Parent / Caregiver of a patient who was diagnosed with GACI or ARHR2 who has passed away. The interview will cover the experience of my child	Deceased (0)	InfENPP1-04	Ireland	From GACI Global	M	GACI	GACI			1	0	0	0	0	0	0		Caucasian		ENPP1		No				0	0	0	0	0	0	0	0				Not Applicable	GACI	No don't think anything extra		his heart was badly affected very low in gaining weight, probably the biggest burden- diagnosed after he was born, about 8 months pregnant I had reduced movement, could see brightness around valves of heart, delivered early because of this- didn't know what was causing them	his heart echo after he was born would have showed he had cardiomyopathy, also there were periods when he would experience a lot of pain, after he died they discovered it was ischemia	once or twice a week and progressed to at least once a day	he just didn't thrive, his feeding was such a big deal, took a long time, would exhaust him, as a baby he didn't know any different but our point of view it was worrying about growing, he was perfectly formed	it would caused labored breathing, had to carry oxygen, had codeine for pain relief, had to go to hospital several times because of it, did a lot of stays in hospital anyways for treatment but would still have to go back because of an episode like this, hospital wasn't sure what they could do other than pain relief- send home with oxygen and codeine, if we felt like we could manage it at home we …	the amount of time he had to spend in hospital for infusions, difficulty getting veins, IV treatment we would be two nights in the hospital and a bit of either day as well, every two weeks; we drive to the hospital about 25 minutes away, traffic and parking is a nightmare- about 8 miles
InfENPP1	InfENPP1-05	InfENPP1-05	Parent / Caregiver of a patient who was diagnosed with GACI or ARHR2 who has passed away. The interview will cover the experience of my child	Deceased (0)	InfENPP1-05	England	Facebook or Other Social Media Post	M	GACI	GACI			0	0	0	1	0	0	0		Asian or American Indian		ENPP1		No				0	0	0	0	0	0	0	0				Not Applicable	GACI	Asian/Pakistani- not anything else I can think of		the calcification in the aorta we didn't know the mutation in either of us- husband who she is not married to did not know either; had gestational diabetes but very controlled, started to notice to less movement, went to get it checked, they put a fetal monitor on, midwife came to check, not tracking movement because heart rate was supposed to change and it wasn't, went from just checking to okay…	constantly medicated, wasn't always working, got his BP checked every hour, only a few days where we didn't do the BP medication; started bisphosphonates on day 9, started flourishing, gaining weight, was more stable but the calcification was constantly affecting him, went into heart failure that ended up taking his life	constantly, every day	there was nothing they could do to help his heart work against it, the heart has so many things that can be done, it wasn't the actual heart it was the surrounding arteries that were too stiff, nothing to be done because don't have the medical development yet, pumping against the stiffness of the arteries and blood wasn't getting around, stopped feeding at one point because we were worried heart …	they did CTs and echoes, didn't like being held so he couldn't move, nothing really invasive but affected him- but he didn't like when they would hold him so he had to stay still, don't think the tests really affected him past those few minutes, but his life was slightly improved for a little while, there was a lot of time after being told he wouldn't live- difference between 2 and 8 weeks was hu…	his hypertension constantly a big issue, quite stressful for the doctors because they were constantly scared of him having a stroke, heart attack because of high blood pressure, BP was similar to what mine would be, spent a lot of time trying to control it
InfENPP1	InfENPP1-06	InfENPP1-06	Parent / Caregiver of a patient who was diagnosed with GACI or ARHR2 who has passed away. The interview will cover the experience of my child	Deceased (0)	InfENPP1-06	United States	From GACI Global	M	IIAC (GACI)	GACI			1	0	0	0	0	0	0		Caucasian		ENPP1		No				0	0	0	0	0	0	0	0				Not Applicable	IIAC (GACI)	No	he was our first son- born at 37 weeks, did well at birth, at about 10 days old I laid him down for a nap, noticed his respiration were off- called clinic, let them know, they had us come in right away, that was the beginning of our journey, liver was enlarged, we were in ER and he was being airlifted, took 4-5 days it was IIAC- weren't positive about it, passed away at 7 weeks due to heart failu…	there just wasn't information, hospital stays and he was our first born, the financial strains, taking time off work there was some experimental things happening but we couldn't consider the experiments and also didn't know for sure until autopsy, had no cases at that hospital as well, no reference point to anyone	N/A Occurred on constant basis	every day	didn't know how to help him, what treatments could we try to help doctors know what tests to look for, connections with other doctors who had treated it, seemed to be researchers like the one in Germany; could not find physicians in the US who were treating these kiddos, no one was actually treating these, no connection with other physicians	the emotional part of that was very stressful, burdensome, heart-wrenching not to know, knowing he would likely to pass away from it, being told that without any hope, emotional, physical, spiritually draining, brought him home for a week- the unknown	the care of him, having his medicine be on a regular basis, appointments were an hour and a half away- kind of scary was able to focus on just him, the inconvenience; had blood pressure medicine, something for his kidneys- oral medication
InfENPP1	InfENPP1-07	InfENPP1-07	Parent / Caregiver of a patient who was diagnosed with GACI or ARHR2 who has passed away. The interview will cover the experience of my child	Deceased (0)	InfENPP1-07	United States	From GACI Global	M	GACI	GACI			1	0	0	0	0	0	0		Caucasian		ENPP1		No				0	0	0	0	0	0	0	0				Not Applicable	GACI	No	ultrasound at 33 weeks- showed calcification and fluid around his heart	he was quite irritable related to motion he would cry out in pain when changing his diaper, moving from our bed to his pack and play, moving made him cry, waking him up at night he would be so upset- had calcification in his joints	When moved at all	daily	was affecting his every day cares, having to nurse him, having him on his side	affected his daily life- changing, nurse him, having him on his side	his blood pressure, hypertension, goes back to heart he was born with it- having to battle the hypertension; would get worse when he was upset or crying, would happen because of the pain he experienced
InfENPP1	InfENPP1-08	InfENPP1-08	Parent / Caregiver of a patient who was diagnosed with GACI or ARHR2 who has passed away. The interview will cover the experience of my child	Deceased (0)	InfENPP1-08	Australia	From GACI Global	F	GACI	GACI			0	0	0	1	0	0	0		Asian or American Indian		ENPP1		No				0	0	0	0	0	0	0	0				Not Applicable	GACI	Born in Southern India		she could not breathe in the first place- born through emergency c-section; she was on a ventilator all the time	N/A Occurred on constant basis	every day	you need to breathe in order to live	every day it impacted her- couldn't feed, was just coming through a tube	all her calcification was calcified, blood was not flowing through her organs- caused organ defects throughout all her arteries in her shoulder, everywhere- did not know until she was born about it
InfENPP1	InfENPP1-09	InfENPP1-09	Parent / Caregiver of a patient who was diagnosed with GACI or ARHR2 who has passed away. The interview will cover the experience of my child	Deceased (0)	InfENPP1-09	United States	Facebook or Other Social Media Post	M	GACI	GACI			1	0	0	0	0	0	0		Caucasian		ENPP1		No				0	0	0	0	0	0	0	0				Not Applicable	GACI	my wife is a quarter Filipino-- mostly Czech with a bit of Asian		the constant care that was required it was a lot, very time consuming, very specific, intentional with medications, my wife has to leave her role to care for him full time, had a big financial impact, had to move in with family so she could take care of all his medical needs-- feeding, one of the medications was needed when he was sitting up, a side effect is it would wear away the esophagus, an …	every day circumstance	not as much as it impacted us- kind of just what he knew, he was a normally developing child in other ways- neurology and cognitive functioning, the care and a broviac placed when his heart failed at 1 month, required cleaning, might have been uncomfortable- daily	otherwise he would die, just to keep him alive , comfort also	having the broviac cleaned, having to be set up after eating, we were careful about who could hold or touch him- if he got sick that would cause extra stress on his heart, not as social as other babies because of this	the pain certain positions caused pain- mostly - his neck, collarbone area, adjusting him in the car seat would strike a nerve, like he was really hurting
InfENPP1	InfENPP1-10	InfENPP1-10	Parent / Caregiver of a living patient diagnosed with GACI or ARHR2 who is younger than 18 years. Interview will cover MY CHILD'S experiences	Living	InfENPP1-10	France	From GACI Global	M	GACI	GACI	Birth to 24 months - parent interview	11 month 0 days through 12 months 30 days	1	0	0	0	0	0	0		Caucasian	I or my child HAS BEEN TESTED, but I do not know or remember the mutation	ENPP1	PARIS NECKER	No	No	No	No	1	0	0	0	0	0	0	0			No	Parent/Caregiver	GACI	No		The exams he needs to undergo. To be clear, when he was born he had a calcification under his foot. That's how it was discovered. But he doesn't suffer	The calcification under his foot. My wife saw it the day after he was born. But since, that calcification is gone but that is what allowed us to see externally that there was something. Then when they did other exams they saw that there were other calcifications in his body but that he doesn't feel. They are not big and don't have any impact. He certainly doesn't feel anything	Every week for almost 2 months, then every 3 months and currently every 6 months	Because other than that he doesn't have any symptoms. He doesn't have any pain. Currently, it's actually not really a burden other than the blood draw that is always difficult to do as it's painful. But the x rays and ultrasounds always go well, it's not traumatizing for him. It's more us the parents who are stressed and suffer. It's not fun to keep going back to the hospital, it brings back bad …	Today, other than the exams, nothing.	Nothing else as of now N/A
InfENPP1	InfENPP1-11	InfENPP1-11	Parent / Caregiver of a patient who was diagnosed with GACI or ARHR2 who has passed away. The interview will cover the experience of my child	Deceased (0)	InfENPP1-11	Ireland	From GACI Global	M	Gaci	GACI			1	0	0	0	0	0	0		Caucasian		ENPP1		No				0	0	0	0	0	0	0	0				Parent/Caregiver	GACI	No, nothing else		Because he only lived 9 days it may be difficult to answer- he was resuscitated at birth, it was living was resuscitated at birth, on lung support, ventilation for his entire 9 days	N/A Occurred on constant basis	N/A Occurred on constant basis	for survival- without those supports he wouldn't have lived past 24 hours	he was heavily sedated so there would be lack of awareness of what was happening, would have been on pain relief for anything like that	we were at the earlier stages of children that have it and have been diagnosed more recently have better treatment - I would have been one of the first families, first known patients in Ireland-- to get to his diagnosis, formally didn't come until 2007, it was queried that there was calcification in his tests but there were loads of tests, didn't diagnose him during the 9 days, got a formal diagn…
InfENPP1	InfENPP1-12	InfENPP1-12	Parent / Caregiver of a patient who was diagnosed with GACI or ARHR2 who has passed away. The interview will cover the experience of my child	Deceased (0)	InfENPP1-12	Australia	From GACI Global	F	IIAC at the time	GACI			0	0	0	0	0	0	0	Black/Africian/Aboriginal/Australian	Black/Africian/Aboriginal/Australian		ENPP1		No				0	0	0	0	0	0	0	0				Parent/Caregiver	IIAC at the time	Pretty much the same as <NAME>- just know that african and aboriginal bones are more dense		the unknown- because of what they told me- didn't know what to she was the first recorded case in australia, don't believe that because there are more- was impossible to work out what to do, was diagnosed on day 5, donated a shaving of skin - wanted me to do the whole body but couldn't do that, wasn't a genetic test but was done via MRI and symptoms- was verified when gene was found- she was part…	N/A Occurred on constant basis	every day	you don't want something to be unknown, want to know that if there is a particular problem, when you don't know you treat symptoms but not the cause of the symptoms, had no idea what was going on- important to find out what the unknown is	wasn't able to be touched, left alone, high blood pressure- struggled to stabilize it, couldn't speak, was a depressing time, very minimal was done to her	we were told we were the first case in Australia- wasn't time to treat her, didn't stand a chance bc she was deteriorating fast, with second doctor didn't have to decide on the spot, tried to manage the symptoms but she was deteriorating too fast- some of the heart medications helped but other organs like liver were shutting down
INFANT 13	INFANT 13	PedENPP1-08	Parent / Caregiver of a living patient diagnosed with GACI or ARHR2 who is younger than 18 years. Interview will cover MY CHILD'S experiences	Living	PedENPP1-08	Australia	From GACI Global	M	GACI	GACI	Birth to 24 months - parent interview	17 months 0 days through 18 months 30 days	1	0	0	0	0	0	0		Caucasian		ENPP1	Peter Simms Melbourne australia	No	No	No	N/a	1	0	0	0	0	0	0	0				Parent/Caregiver	GACI	No		there is a team of doctors that work with us- just found out he has got essentially one kideny the left kidney is actually shrinking in size, the other is compensating, the concern is what that could possibly present either now or in the future	N/A Occurrs on constant basis	every day	Because there is only the one that is working more efficient, have to monitor because if something changes we need to be on top of it- could lead to more things, like any organ i suppose- if on top of it you can prevent other things from happening, proactive e in getting the best healthcare we can- anything that helps his quality of life	Not affecting him at the moment	it's not like i can pinpoint it but there is not a lot of information about it really you don't know long term what the calcification did early on- what damage was done early on and what damage will present itself if it does, we cant do a CT scan because of the radiation so just an unknown how much damage was done- he is little, going through normal things like teething, immunizations, every feve…
PedENPP1	PedENPP1-01	PedENPP1-01	Parent / Caregiver of a living patient diagnosed with GACI or ARHR2 who is younger than 18 years. Interview will cover MY CHILD'S experiences	Living	PedENPP1-01	Ireland	From GACI Global	F	GACI and ARHR2	GACI and ARHR2	8 to 12 years - parent interview		1	0	0	0	0	0	0		Caucasian		ENPP1	Ciara McDonnell Dublin	Brother GACI	Yes	Yes	ENPP1	1	0	0	0	0	0	0	0		Caucasian	Yes, maternal grandmother suffers from osteoporosis and joint pain/stiffness. Maternal grandmother & grandfather, paternal grandmother, and mother suffer from unexplained hearing loss. Both maternal and paternal grandmothers lost a child each shortly after birth.	Parent/Caregiver	GACI and ARHR2	Nope		feels that she can't do everything her friends can do, missing out on things - one of her bigger things her cardiologist recommends she doesn't over exert herself, school will make her sit out of certain activities, would like to participate, gets grouped with special needs group- not in the same category as the children she is categorized with, they are not able to connect with her as she could …	when they get moved to higher level at school - not able to move at the same pace, had to be allowed to go on elevator, have to be accompanied, can't go with class, has to be taken out of line with friends, makes her feel separated, feels it makes it obvious, would like to be faster at running- might be faster, very competitive, we won't let her participate because of her cardiologist advice; thr…	every day- in relationship with lift problem- some days more than once- if there was a PE activity or I might have to go with her on a trip if they were walking	they just don't want to be different than their friends, don't want to be told they can't do something because of a condition they have, very interested in being the best she can be- have to hold her back from physical things bc of doctors' recommendations- have her take rests when she needs to, their judgement on an activity might be more than the recommendations	stuck waiting on people, not being involved, doesn't want to be left out, certain parties, sometimes that does happen where she gets excluded bc of her friends' perception of what she can do- something we could've worked on	her medication has to take it four times a day, spaced out, certain distance from certain calcium foods- in morning has to take meds early in the day- every 6 hours- drs have agreed to do them in waking hours- at least 3 hours apart, a lot to be thinking about
PedENPP1	PedENPP1-02	PedENPP1-02	Parent / Caregiver of a living patient diagnosed with GACI or ARHR2 who is younger than 18 years. Interview will cover MY CHILD'S experiences	Living	PedENPP1-02	United States	Facebook or Other Social Media Post	F	GACI	GACI	3+ to 4 years - parent interview	36 months through 48 months	1	0	0	0	0	0	0		Caucasian		ENPP1	Craig Langman, Chicago	No				1	0	0	0	0	0	0	0		Caucasian	I have had miscarriages.	Parent/Caregiver	GACI	both born and raised in US- Polish and Lituanian; husband as Lithuaniam, Scottish, Irish, British, Czech;	GACI Global's facebook; diagnosed in the beginning of november 2015- few months after she was born but was monitored bc knew something was wrong since she was 2 weeks old; took a while to put pieces together	the medical things she has to go through; really good about the tests but getting blood draws are very difficult, a lot of trouble with sticking her, discomfort and pain- if she feels pain and discomfort she doesn't know it- has had it since before she could communicate, nothing she knows of out of the ordinary	currently have phlebotomist that we love and go to- used to be stuck with people who weren't as good	how often has changed over time- used to be once a month, then for every two months, then down to every 6 months; with new med every 3 months- overall 95% of the time it has been a rough time- had three nurses took 2 hours to get blood from her, with new phlebotomist she likes it was early	she goes to local childrens hospital for local treatments but can just go local for blood draws, did have someone she liked, but i didn't like them, didn't seem to take her seriously- if its easy they can do their job and if they had trouble they couldn't not good on my kid	does't affect her day to day, talks about it a lot but doesn't bother her; if we have appt and she knows, she gets upset, nervous, scared, couple days prior to the appointment, once it's over she is back to her bubbly self	takes biphosphates twice a day- has to drink it, does not like twice a day; a powder i mix with warm water to dissolve, mix with juice to get her to drink, fizzy drink, she doesn't like it at all, used to try to make herself sick to get out of it, had to explain how important the medication is, had to explain some of the things that came with rickets, doesn't like it- grimaces; has had to take va…
PedENPP1	PedENPP1-03	PedENPP1-03	Parent / Caregiver of a living patient diagnosed with GACI or ARHR2 who is younger than 18 years. Interview will cover MY CHILD'S experiences	Living	PedENPP1-03	United States	From GACI Global	M	GACI and ARHR2	GACI and ARHR2	8 to 12 years - parent interview		1	0	0	0	0	0	0		Caucasian		ENPP1	Dr. Ingrid Holm and Dr. Ron Lacro (both already know about Inozyme and GACI Global)	No				0	0	0	0	0	0	0	0			No	Parent/Caregiver	GACI and ARHR2	No	he has the most complex story- born very prematurely at 25 weeks; in hospital 4 months before coming home, complications related to being a premie, was assumed complications were not related to prematurity; around 8 mos old went to followup and they noted his shoulders were stiff- couldn't raise arms above head; wondering what would cause this, thought maybe he had injury during birth, recommende…	his is related to anxiety; had much more difficulty toddlerhood and infancy- can attribute all these complication from dx he is diagnosed with generalized anxiety disorder and PTSD related to medical trauma; he was 6 when dx	interactions with peers, adults, level of functioning	every day	because it affects him more than any other issue- every aspect of his life	affects him because he is very nervous, anxious kid- living at hightened sense of anxiety- fight or flight; constantly in that is exhausting for him; hard to calm down, always wound tight; emotionally fragile, don't know when he will melt down over something little	having to take medication five times a day- affecting his diet, not allowed to eat certain foods has a limited diet to begin with so when told he can't have milk, he is not; anything with calcium he can't have around the phosphorous
PedENPP1	PedENPP1-04	PedENPP1-04	Parent / Caregiver of a living patient diagnosed with GACI or ARHR2 who is younger than 18 years. Interview will cover MY CHILD'S experiences	Living	PedENPP1-04	United States	From GACI Global	F	GACI and ARHR2	GACI and ARHR2	5 to 7 years - parent interview		1	0	0	0	0	0	0		Caucasian		ENPP1	Dr. Ingrid Holm/Dr. Ron Lacro (both aware of Inozyme and GACI Global)	No				0	0	0	0	0	0	0	0			No	Parent/Caregiver	GACI and ARHR2	No		She's got some anxiety that stems from the ARHR2- medical trauma a combination of over time and specific times- around certain medical appointments, needles, shots, anything that might hurt	she never really does okay with needles- gets nervous about other types of procesures even if she knows that won't cause pain- thinks they are going to cause pain, very weary;	blood draws every three months- at least every 3 months	it affects her emotional well-being not just on the days this is happening, contributees to overall anxiety for her that permeates every day not just during procedures, blood draws	crying and getting really loud- cries very very loudly and will get somewhat oppositional when it is time for the procedures - leading up to it and the day of- don't tell her about things until we have to	medication she has to take every day she takes it five times a day- sometimes a fight, most of the time takes it without a problem, sometimes feels like she doesn't want to - wants control, have to wake her up at night, then has trouble falling back asleep; nurse at school gives it to her when in school- have to time it appropriately,
PedENPP1	PedENPP1-05	PedENPP1-05	Parent / Caregiver of a living patient diagnosed with GACI or ARHR2 who is younger than 18 years. Interview will cover MY CHILD'S experiences	Living	PedENPP1-05	United States	From GACI Global	F	GACI and ARHR2	GACI and ARHR2	5 to 7 years - parent interview		1	0	0	0	0	0	0		Caucasian		ENPP1		Yes-3rd Cousin	Yes	GACI	N/A	1	0	0	0	0	0	0	0		Caucasian		Parent/Caregiver	GACI and ARHR2	No	diagnosis- prenatal dx in 2012	her hearing loss when she was born she did not pass her screening, thought it might be fluid in her ears, got home, met with audiologist, took a long time for them to figure out it was related to GACI, about 3- at that point could do more testing that showed it was hearing loss and not fluid in her ears- had some fluid but was a combination of the two	she she was 3 she had started preschool, were going to have tubes placed, the weekend before she ran a fever and wasn't able to have tubes placed, then put everything on hold- waited til we got to CHOP to have testing done- almost 4 at that point that she had conductive hearing loss, moderate amount of hearing loss, it was progressively getting worse before that- once we figured out she needs hea…	a few times a week- the molding is uncomfortable, not losing them, every day care of them, sometimes unable to wear like if she has an ear infection	for her to be able to communicate with friends teacher family, on the phone, living daily life, vital part of who she is; outgoing so loves to know what is going on - can affect her personality when not working correctly and meeting her needs	not a huge thing but a reminder that she has them for a reason; is beneficial though and doesn't complain about them, quick to find one if she misplaces it; realizes how helpful they are for her communication	regularity of taking her medicine challenging for whole family as well- having to remember, she is 7 so having her prepare it, when we need to take it, doesn't want to do it sometimes, will take it willingly, but another reminder of this genetic disorder
PedENPP1	PedENPP1-06	PedENPP1-06	Parent / Caregiver of a living patient diagnosed with GACI or ARHR2 who is younger than 18 years. Interview will cover MY CHILD'S experiences	Living	PedENPP1-06	Ireland	From GACI Global	F	GACI	GACI	3+ to 4 years - parent interview	36 months through 48 months	1	0	0	0	0	0	0		Caucasian		ENPP1		SISTER/GACI	RIP		ENPP1	1	0	0	0	0	0	0	0		Caucasian		Parent/Caregiver	GACI	No		We are really blessed in that she is not affected by the GACI at all, 2 and very little calcifications, more affected by rickets affected by rickets more than the GACI, monitored, heart checked; she was four weeks old, had it from birth	she was in pain from the moment she was born, couldn't change her nappy without screaming, all of the bones were affected, didn't know if she would ever be able to sit up or anything, started with medication- helped really quickly- by 6 months no pain, not in pain, takes 2 different medicines - onaalphr or alsacalcidol; once a day; also gets sodium phosphate- four days a day	It doesn't right now-	if she wasn't on medication her bones, legs would bow, she would be in pain, would mean bones are too soft, bones are all there but hadn't solidified, medication has hardened and stopped the pain	No, medication doesn't affect her, i had it to her and she takes it herself, have to do it during the night, nothing to her; was in preschool and starting primary school this September, won't be a problem then- only every 6 hours	has to have echo done every 12 moths- fear that it could encourage more calcium in the body- could cause her arteries to solidify- was affecting her mentally when they were doing every 6 weeks- every appointment is a lot for her also has to get blood done every 6 weeks- too much calcium would be had for her
PedENPP1	PedENPP1-07	PedENPP1-07	Parent / Caregiver of a living patient diagnosed with GACI or ARHR2 who is younger than 18 years. Interview will cover MY CHILD'S experiences	Living	PedENPP1-07	Australia	From GACI Global	F	GACI and ARHR2	GACI	3+ to 4 years - parent interview		0	0	0	1	0	0	0		Asian or American Indian		ENPP1		No	No	Unsure	N/A	0	0	0	0	0	0	0	1			No	Parent/Caregiver	GACI and ARHR2	we are south Indians- born in south India, me and my husband are from the same community	29th week- found out she had GACI by doing some scans- did in utero medication while pregnant, born Jan 2017, at time of birth--	her rickets- she is very tiny compared to other children, has issues with her kidneys nephrocalcinosis- kind of putting a drain on her kidneys- means that now the phosphate medication she is on is having a detrimental affect on her kidneys- biggest burden at the moment- how to manage the kidneys	giving her the medication four times a day- to maintain my insanity and hers, we are going through a lot with the four times of medication- told also there is no enamel on top of her teeth because there is no enamel, she can't have fruit juices or any kinds of sweets-chewing has been a great problem- her digestion has not been that good, has had a loose stool, not gaining much weight, starting to…	if we go to a long walk or things; try to limit her walking- a couple days a week	what we have learned is nephrocalcinosis is irreversible, not showing functional abnormalities at this pint- anything with kidneys cannot be brought back to normal, extremely important- damage to them is also going to bring struggles with the future	she's going to the restroom a lot, not sure how it will impact her in the future	has hearing loss- because of that she has problems with being in a group has caused some social issues- doesn't want to go in a group with chidlren, if someone comes to talk with her, it causes some social anxiety- have been taking her to an occupational therapist- because of her hearing she has problems with other kids
PedENPP1	PedENPP1-09	PedENPP1-09	Parent / Caregiver of a living patient diagnosed with GACI or ARHR2 who is younger than 18 years. Interview will cover MY CHILD'S experiences	Living	PedENPP1-09	United States	Facebook or Other Social Media Post	M	ARHR2	ARHR2	8 to 12 years - parent interview		1	0	0	1	0	0	0		Caucasian and Asian/American Indian	I or my child HAS BEEN TESTED, but I do not know or remember the mutation	ENPP1	Christina Jacobsen, Boston	No	N/A	N/A	N/A	1	0	0	1	0	0	0	0			No	Parent/Caregiver	ARHR2	son is half Tibetan - father was pure Tibetan; my side i am a blend of Irish, German, English, and Polish-Russian, Swedish	at children's hospital he was diagnosed at age 7 with hypophosphatemia? - because he had rickets, thought he had that; there was a new treatment that came crysvita; weekly injection drug - needed genetic test to confirm and results came back negative; did second battery of genetic tests; came back with GACI and ENPP1- last June ;	high moderate to severe hearing loss; wears bi-lateral hearing aids, he was 6 months old, diagnosed at birth with hearing loss for access to school lessons, teacher wears system; had 8-plate surgery for rickets- growth plates were quite deformed;	school and groups, being in a crowd with background noise	daily	in certain situations it limits access to conversation, at lunch in a crowded cafeteria, casual environment , play with children there is often background noise	frustration with friendships, some people are understanding and others if you ask to repeat they say it doesn't matter; repeat so he can hear what he missed	12 inch spread at ankles and knees were at risk of dislocating, prior to that, endurance, running, walking was a challenge for sports since the surgery it has improved, his legs are quite straight now; he used to do karate, hasn't done it since the surgery, been out of school for 6 months total, haven't been able to test out as much
PedENPP1	PedENPP1-10	PedENPP1-10	Parent / Caregiver of a patient who was diagnosed with GACI or ARHR2 who has passed away. The interview will cover the experience of my child	Deceased (5)	PedENPP1-10	England	Facebook or Other Social Media Post	M	ENNP1	GACI			0	0	0	1	0	0	0		Asian or American Indian		ENPP1		No				0	0	0	0	0	0	0	0				Parent/Caregiver	ENNP1	Me and husband are third cousins so my dad and his dad are brothers		he was never diagnosed with GACI, premature when he was born with preclamsia, never had heart or calcification how daughter has it, nothing came up on scans, body scans, main issue he had was bowed legs, if we had a day out we had to have a push chair, at night he had a lot of pain	if we walked all day or something like that, he would have severe pain at night	every day	he wasn't able to do his activities, would get tired, wanted to join in but was unable to	he used to get annoyed- my legs hurt but i want to play with my cousins, we would massage his legs and he would be okay, sometimes would just push through being tired- would know he couldn't do much the next	missing his left hand he used to struggle trusting himself, putting weight on it, finding the right clothes, couldn't pull them up easily, not worry about fastening them
PedENPP1	PedENPP1-11	PedENPP1-11	Parent / Caregiver of a living patient diagnosed with GACI or ARHR2 who is younger than 18 years. Interview will cover MY CHILD'S experiences	Living	PedENPP1-11	Australia	From GACI Global	F	GACI	GACI	13 to 18 years - parent interview		0	0	0	0	0	0	0	Black/African/Aboriginal/Australian	Black/African/Aboriginal/Australian		ENPP1	Westmead, Sydney Australia	sister	Yes	Yes	ENPP1 , pL661V and pE668K	0	0	0	0	0	0	0	0	Black/African/Aboriginal/Australian	Black/African/Aboriginal/Australian	Grandmother - osteoporosis_x000D_ Patient - did have hearing issues but ok now_x000D_ Brother had growth issues was diagnosed at 15months old with hyperinsulismea_x000D_ Sister died 8 days old of IIAC as it was known in 2002	Parent/Caregiver	GACI	sister- ENPP1-- I wanted to narrow it down- i have got questions about bone density- African and aboriginal ethnicity might be related to her not having rickets- not sure		more the information that is out there- she is understanding that she lost her sister to the same problem, when she googles it impacts her mental health wants to leave school because she has found documents- saying she won't live to adulthood; impacts her and our relationships- that i lied to her, i've always told her she is doing really well- a medical miracle; i protected her at first- didn't v…	N/A Occurrs on constant basis	every day	if there was more positive stuff online, good treatment that gave a great prospect, my daughter is not suitable for trials because she doesn't need that- need positive stuff on that internet, even the youngest kids are going to grow up and google- 'you lied to me' - what you find is not necessarily the truth, hard for parents to listen to their parents, mental health plays a really major role- me…	fear of going to doctors appointments, when she is old enough to decide she has told me she is not going through- at age 14 she is legally allowed to decide- can't understand the repercussions of that yet- doesn't want to speak about her condition, wants to be normal, physically she looks normal, looks like any other child, hard for her to grasp- she doesn't want to have to go to appointments, et…	the unknown- whenever she is sick, you don't know if it is gaci related doctors can't tell you, when we go to the hospital and they treat her like crap- 'they don't believe me'- when they look at me they think munchausen, i will be saying look she was born here, just look up her records, let's not waste ten hours because you don't believe what i'm saying- feels she is being ignored or doing it fo…
PedENPP1	PedENPP1-12	PedENPP1-12	Parent / Caregiver of a living patient diagnosed with GACI or ARHR2 who is younger than 18 years. Interview will cover MY CHILD'S experiences	Living	PedENPP1-12	Denmark	Facebook or Other Social Media Post	M	GACI	GACI	5 to 7 years - parent interview		1	0	0	0	0	0	0		Caucasian	I or my child HAS BEEN TESTED, but I do not know or remember the mutation	ENPP1	Anders Schou, Odense (Odense universitets hospital)	No				0	0	0	0	0	0	0	0		Caucasian	Cousin child died in utero._x000D_ _x000D_ Moms dad has hearing lods (at Old age)	Parent/Caregiver	GACI	I can't think of anything		all the medicines that he needs to take and the hospital visits biphsophate- prevention for rickets, vitamin d for the rickets prevention, 2 kinds for his blood pressure, something to make his blood thinner, growth hormone as well, b12 vitamin as well; hospital visits are for monitoring- at least 3-4 times s year, sometimes more often- maybe 5-6 times a year- not always to make the different appo…	N/A Occurrs on constant basis	every day	he gets an injection every day- a little bit painful, difficult for me to answer how he feels about it	it makes him feel a bit special- he is not like other kids in our family, no one else takes them- makes him feel different	he still suffers from symptoms regarding his stomach, has to go to the toilet often- he had some of his intestines removed when he was 7 months old- had an infection, so after that- also impacts his every day life
PedENPP1	PedENPP1-13	PedENPP1-13	Parent / Caregiver of a living patient diagnosed with GACI or ARHR2 who is younger than 18 years. Interview will cover MY CHILD'S experiences	Living	PedENPP1-13	United States	From GACI Global	F	GACI	GACI	8 to 12 years - parent interview		1	0	0	0	0	0	0		Caucasian		ENPP1		No	No	Unsure	N/a	1	0	0	0	0	0	0	0				Parent/Caregiver	GACI	both of us are Eastern European- husband Irish Italian, probably more, i have Scottish Irish English		we have been so lucky as far as her health overall- takes supplements throughout the day which can be a hassle- for her the treat is in the future for what moving forward the supplements can do not preventing the discomfort- she has been monitored very closely, she has never had to really suffer any pain- has pain in her legs sometimes but correlates with growing pains	more the threat of the future for her	daily	number one is making sure we are doing due diligence to keep her comfortable, through GACI global, christine called us when her daughter got diagnosed- we were the number she got, she has been an amazing advocate for these kids, keeps us in the loop, lots of parents in these situations-- we are trying to live a normal life, haven't immersed in it in the way she has- in a non-judgemental way; she …	we don't really put the weight on her- our hope is inozyme has a trajectory to manage and prevent it- she has two rare conditions so we are grateful to be in MA- also has PKU- not quite as rare but is more challenging day to day- limits her food- can't eat typical sources of protein- if she took one bite of chicken her protein would be gone	having to take supplements just beinga GACI patient, take medication certain number of times, living by that schedule, takes formula for PKU, have to be distanced for the GACI meds, delicate dance we do every day, learned to live with it- don't beat ourselves up when things get in the way, can be tough - watching the clock, doing the alarm, packing the meds
				Living	Deseased	Number of countries	Caregiver/parent
			Parent	6	0	3	25
				21	11	9
[truncated: 232 more columns]

## Sheet: Most important burdens 
					Most important burdens analysis (column: GB)
						Physical health related to heart issues	Physical health due to growth and development	Mental health related to stress/anxiety	Other
Identifier from Scheduling	Burden Selection	Burden Selection (Combine with previous)			ABCC6	3	1	1	1
InfABCC6-01	Mental Health- related to stress / anxiety
PedABCC6-01	Physical Health- related to heart issues					Physcial health due to heart issues	Physcial health realted to bone/joint pain	Physcial health realted to mobility/fatigue	Physical health due to growth and development	Other
PedABCC6-02		calcification in his brain			ENPP1 infants	8	1	1	1	1
PedABCC6-05	Physical Health- related to heart issues
PedABCC6-06	Physical Health- related to heart issues
PedABCC6-07	Physical Health- related to growth and development such as feeding issues, failure to thrive (slow growth) short stature and developmental delays				ENPP1 children	Mental health realted to stress/anxiety	Physical health due to kidney impairment	Physical health due to heart issue	Physical health related to hearing loss	physical health related to joint pain	physical health related to GI issues
						3	2	2	2	1	1
InfENPP1-01	Physical Health- related to mobility and fatigue
InfENPP1-02	Physical Health- related to heart issues				ENPP1 adutls	Physical health related to bone/joint pain	Physical health related to mobility/fatigue	Physical health related to heart issues	Other
InfENPP1-03	Physical Health- related to heart issues					4	1	1	1
InfENPP1-04	Physical Health- related to heart issues
InfENPP1-05	Physical Health- related to heart issues
InfENPP1-06	Physical Health- related to heart issues					Number of patients	%
InfENPP1-07	Physical Health- related to heart issues			ENPP1 adults	Other	1	0.142857
InfENPP1-08	Physical Health- related to heart issues				Physical health related to mobility/fatigue	1	0.142857
InfENPP1-09	Physical Health- related to bone / joint pain				Physical health related to heart issues	1	0.142857
InfENPP1-10		Weak bones			Physical health related to bone/joint pain	4	0.571429
InfENPP1-11	Physical Health- related to growth and development such as feeding issues, failure to thrive (slow growth) short stature and developmental delays
PedENPP1-08	Physical Health- related to heart issues			ENPP1 Peds	Other	1	0.0833333
InfENPP1-12	Physical Health- related to heart issues				Physical health related to GI issues	1	0.0833333
PedENPP1-01	Physical Health- related to heart issues				Physical health related to heart issue	1	0.0833333
PedENPP1-02	Physical Health- related to renal (kidney) impairment				Physical health related to kidney impairment	2	0.166667
PedENPP1-03	Mental Health- related to stress / anxiety				Physical health related to hearing loss	2	0.166667
PedENPP1-04	Mental Health- related to stress / anxiety				Physical health related to bone/ joint pain	2	0.166667
PedENPP1-05	Physical Health- related to hearing loss				Mental health related to stress/anxiety	3	0.25
PedENPP1-06	Physical Health- related to bone / joint pain
PedENPP1-07	Physical Health- related to renal (kidney) impairment			ENPP1 infants	Other	1	0.0769231
PedENPP1-09	Physical Health- related to hearing loss				Physcial health related to bone/joint pain	1	0.0769231
PedENPP1-10	Physical Health- related to bone / joint pain				Physcial health related to mobility/fatigue	1	0.0769231
PedENPP1-11	Mental Health- related to stress / anxiety				Physical health related to growth and development	1	0.0769231
PedENPP1-12	Physical Health- related to gastrointestinal (stomach) issues				Physcial health related to heart issues	9	0.692308
PedENPP1-13		future threat
AdultENPP1-01	Physical Health- related to bone / joint pain			ABCC6	Other	1	0.166667
AdultENPP1-02	Physical Health- related to mobility and fatigue				Physical health related to growth and development	1	0.166667
AdultENPP1-03	Physical Health- related to bone / joint pain				Mental health related to stress/anxiety	1	0.166667
AdultENPP1-04		None of the above			Physical health related to heart issues	3	0.5
AdultENPP1-05	Physical Health- related to bone / joint pain
AdultENPP1-06	Physical Health- related to bone / joint pain
AdultENPP1-07	Physical Health- related to heart issues

## Sheet: Prevalence 
																						Patients with ENPP1 demographics
BOD Data Analysis (1/22/21)																							Total number of patients	Number of patients
																								Number of countries	Vital status		Deseased before 12 months	Parent/caregiver responed
	Total number of patients	Number of patients																							Living	Deceased
		Heart Issues	GI Issues	Bone / Joint Pain	Bone / Joint Stiffness	Mobility / Fatigue	Growth and Development	Hearing Loss	Kidney Impairment	Peer Relationships	Family Relationships	Fear of Unknown	Stress / Anxiety			Fractures	Rickets	calcificatoin of joints	Genopathies			ENPP1 deficiency	32	9	21	11	10	25
Ped ABCC6	6	4	5	2	1	3	5	1	1	3	3	3	4		Ped ABCC6	2	2	0	0
InfENPP1	13	12	7	6	4	7	9	1	6	1	4	2	1		Infant ENPP1	0	1	5	0
Ped ENPP1	12	10	6	10	4	10	9	7	7	8	4	6	7		Ped ENPP1	2	8	2	0				Total number of patients	Number of countries	Percentage of patients			Parent/caregiver responed
Adult ENPP1	7	6	3	7	4	6	5	0	2	2	1	3	4		Adult ENPP1	3	5	3	1						Vital status		Deseased before 12 months
All ENPP1	32	28	16	23	12	23	23	8	15	11	9	11	12		All ENPP1	5	14	10	1						Living	Deceased
																						ENPP1 deficiency	32	9	65.625	34.375	31.25	78.125
	Total number of patients	% of patients
		Heart Issues	GI Issues	Bone / Joint Pain	Bone / Joint Stiffness	Mobility / Fatigue	Growth and Development	Hearing Loss	Kidney Impairment	Peer Relationships	Family Relationships	Fear of Unknown	Stress / Anxiety			Fractures	Rickets	Calcificatoin of joints	Genopathies
		Heart Issues	GI Issues	Bone / Joint Pain	Bone / Joint Stiffness	Mobility / Fatigue	Growth and Development	Hearing Loss	Kidney Impairment	Peer Relationships	Family Relationships	Fear of Unknown	Stress / Anxiety
Ped ABCC6	6	66.6667	83.3333	33.3333	16.6667	50	83.3333	16.6667	16.6667	50	50	50	66.6667		Ped ABCC6	33.3333	33.3333	0	0
InfENPP1	12	92.3077	53.8462	46.1538	30.7692	53.8462	69.2308	7.69231	46.1538	7.69231	30.7692	15.3846	7.69231		Infant ENPP1	0	7.69231	38.4615	0
Ped ENPP1	13	83.3333	50	83.3333	33.3333	83.3333	75	58.3333	58.3333	66.6667	33.3333	50	58.3333		Ped ENPP1	16.6667	66.6667	16.6667	0
Adult ENPP1	7	85.7143	42.8571	100	57.1429	85.7143	71.4286	0	28.5714	28.5714	14.2857	42.8571	57.1429		Adult ENPP1	42.8571	71.4286	42.8571	14.2857
All ENPP1	32	87.5	50	71.875	37.5	71.875	71.875	25	46.875	34.375	28.125	34.375	37.5		All ENPP1	15.625	43.75	31.25	3.125

## Sheet: Figure 1_Prevelance
Figure 1A, B, and D
	Cardiac issues	Gastrointestinal issues	Hearing loss	Kidney impairment	Bone/joint pain	Bone/joint stiffness	Mobility / fatigue	Growth and development				Peer relationships	Family relationships	Fear of unknown	Stress / anxiety
ABCC6 variants - children (n=6)	66.6667	83.3333	16.6667	16.6667	33.3333	16.6667	50	83.3333				50	50	50	66.6667
ENPP1 variants - infants (13)	92.3077	53.8462	7.69231	46.1538	46.1538	30.7692	53.8462	69.2308				8.33333	33.3333	8.33333	8.33333
ENPP1 variants - children (n=12)	83.3333	50	58.3333	58.3333	83.3333	33.3333	83.3333	75				61.5385	30.7692	53.8462	53.8462
ENPP1 variants - adults (n=7)	85.7143	42.8571	0	28.5714	100	57.1429	85.7143	71.4286				28.5714	14.2857	42.8571	57.1429
All ENPP1	87.5	50	25	46.875	71.875	37.5	71.875	71.875				34.375	28.125	34.375	37.5
Figure 1C
Identifier from Scheduling	Heart Issues	GI Issues	Hearing Loss	Kidney Impairment	Mobility / Fatigue	Total number of organ involvement	Heart and joint/bone pain	Heart and mobility issues	% with both heart and mobility issues	Heart issues and bone/joint pain	Heart issues and bone/joint pain		Number of patients
InfABCC6-01	0	1	0	0	1	2	0	1		0			no organs involved	one organ involved	2 organs involved	≥3 organs involved				Number of patients with cardiac and skeletal issues	% of patients
PedABCC6-01	1	1	0	1	0	3	0	1		1		ABCC6 variants - children (n=6)	0	1	3	2			ABCC6 variants - children (n=6)	1
PedABCC6-02	0	0	0	0	1	1	0	1		0		ENPP1 variants - infants (13)	0	3	2	8			ENPP1 variants - infants (12)	5
PedABCC6-05	1	1	0	0	0	2	1	1		2		ENPP1 variants - children (n=12)	0	2	2	8			ENPP1 variants - children (n=13)	9
PedABCC6-06	1	1	0	0	0	2	0	1		1		ENPP1 variants - adults (n=7)	0	1	3	3			ENPP1 variants - adults (n=7)	5
PedABCC6-07	1	1	1	0	1	4	1	2	16.6667	2	2 (33%)	All ENPP1	0	6	7	19			All ENPP1 (n=32)
AdultENPP1-01	1	1	0	0	1	3	1	2		2
AdultENPP1-02	1	1	0	1	1	4	1	2		2
AdultENPP1-03	1	0	0	0	1	2	1	2		2			% patients
AdultENPP1-04	1	0	0	0	1	2	1	2		2			no organs involved	one organ involved	2 organs involved	≥3 organs involved
AdultENPP1-05	0	0	0	0	1	1	1	1		1		ABCC6 variants - children (n=6)	0	16.6667	50	33.3333
AdultENPP1-06	1	0	0	1	1	3	1	2		2		ENPP1 variants - infants (13)	0	25	16.6667	66.6667
AdultENPP1-07	1	1	0	0	0	2	1	1	71.4286	2	6 (86%)	ENPP1 variants - children (n=12)	0	15.3846	15.3846	61.5385
InfENPP1-01	1	1	0	0	1	3	1	2		2		ENPP1 variants - adults (n=7)	0	14.2857	42.8571	42.8571
InfENPP1-02	1	0	0	0	0	1	0	1		1		All ENPP1	0	18.75	21.875	59.375
InfENPP1-03	1	1	0	0	1	3	0	2		1
InfENPP1-04	1	0	0	0	1	2	0	2		1
InfENPP1-05	1	1	0	1	0	3	0	1		1
InfENPP1-06	1	0	0	1	1	3	0	2		1
InfENPP1-07	1	0	0	0	0	1	1	1		2
InfENPP1-08	1	1	0	1	0	3	1	1		2
InfENPP1-09	1	0	1	1	1	4	1	2		2
InfENPP1-10	0	0	0	0	1	1	0	1		0
InfENPP1-11	1	1	0	1	0	3	0	1		1
PedENPP1-08	1	1	0	1	1	4	1	2		2
InfENPP1-12	1	1	0	0	0	2	1	1	41.6667	2	5 (42%)
PedENPP1-01	1	1	1	1	1	5	1	2		2
PedENPP1-02	1	0	0	1	0	2	0	1		1
PedENPP1-03	1	0	1	1	1	4	1	2		2
PedENPP1-04	1	1	0	0	1	3	1	2		2
PedENPP1-05	1	1	1	1	1	5	1	2		2
PedENPP1-06	1	0	0	0	1	2	1	2		2
PedENPP1-07	1	1	1	1	1	5	1	2		2
PedENPP1-09	1	0	1	1	1	4	1	2		2
PedENPP1-10	0	0	0	0	1	1	1	1		1
PedENPP1-11	1	1	1	0	1	4	1	2		2
PedENPP1-12	0	1	1	1	1	4	1	1		1
PedENPP1-13	1	0	0	0	0	1	0	1	69.2308	1	9 (69%)

## Sheet: Cardiovascular symptoms 
CARDIAC SYMPTOMS ANALYSIS
																										Data summary
Data from the master file									Analysis
		Select ALL symptoms that you currently experience or have experienced in the past: ORSelect ALL of the symptoms that your child experienced when he/she was livingNOTE TO INTERVIEWER, GO THROUGH THE LIST AND ASK ABOUT EACH. WHEN THROUGH THE LIST, ASK 'Are there others that are not listed here that I should add? If so, what are they? KEEP GOING UNTIL YOU HAVE EXHAUSTED ALL SYMPTOMS, EVEN IF THEY AR…	You noted Physical Health- related to heart issues. What specific symptoms occurred? When did they occur? At what age did these events occur? (Symptoms that occurred:)	You noted Physical Health- related to heart issues. What specific symptoms occurred? When did they occur? At what age did these events occur? (When they occurred:)	You noted Physical Health- related to heart issues. What specific symptoms occurred? When did they occur? At what age did these events occur? (Age at which they occurred:)	You noted Physical Health- related to heart issues. Have you had any interventions, i.e. valve replacement, heart transplant, etc.	You noted, Physical Health- related to heart issues. Have these symptoms resolved, gotten worse, or stayed the same?	You noted, Physical Health- related to heart issues. Have these symptoms resolved, gotten worse, or stayed the same? (Other, please specify) (Other)	Number with heart issues	% with heart issues	Symptoms (0, no; 1, yes)							Onset (age)	Interventions	Progress							With cardiac issues, n	Number of patients with symptoms						Age at onset	Interventions	Progression (all patients witth cardiac issues, with or without interventions)
Identifier from Scheduling	Living/Dec (years alive if deceased)	Heart Issues	Heart: Symptoms	Heart: When Occurred	Heart: Age	Heart: Interventions	Heart: Progression	Heart: Progression (Combine with previous)			Hypertension	Cardiac/heart failure	Myocardial infarction	Cardiac arrhythmia	Calcification	Cardiomyopahty	Other											Hypertension	Cardiac/heart failure	Myocardial infarction	Cardiac arrhythmia	Calcification	Cardiomyopahty
InfABCC6-01	Living	0									N/A	N/A	N/A	N/A	N/A	N/A	N/A	N/A	N/A	N/A						ABCC6	4	1	2	1	0	4	0	At birth (n=2); by 3 months (n=2)	No (n=2); Yes (n=2) Heart transplant (n=1), ECMO (n=1)	Improved (n=4: n=2 had intervensitons)
PedABCC6-01	Living	1	heart attack came out of the blue- calcification may have been delayed- weren't there at 21 week ultrasound	the age where she started doing more	from 3 months	she had dropped on the growth chart- ped had her come back; came back to the doctor a week before the heart attack, she had been somewhat sleepy, nothing that tipped anybody off, went on to have a heart transplant		improved significantly- she is doing phenomenal, no issues with function since transplant			0	0	1	0	1	0		3 months	Heart transplant	Improved post transplant						ENPP1 infants	12	5	1	2	1	9	1	Prenatal (n=2) At birth (n=8); by 3 months (n=1)	No (n=3) Did not mention/specifiy (n=2) Yes (n=5): Bisphosphonates (n=2), Hypertension medication (n=2), Aspirin (n=1) Life support (n=1, ventilator)	Got worse (n=8); stayed the same (n=2)
PedABCC6-02	Living	0									N/A	N/A	N/A	N/A	N/A	N/A	N/A	N/A	N/A	N/A						ENPP1 children	10	1	0	1	0	8	1	Prenatal (n=4), At birth (n=5); by 6 months (n=1); 4-5 y (n=1)	None (n=3), Yes (n=8): bisphosphonates (n=5; prenatally [n=2]; infancy [n=4]; both prenatally and infancy [n=1]); hypertension medication (n=2); surgery (n=1), aspirin (n=1)	Improved (n=8); Got worse (n=1); stayed the same (n=2)
PedABCC6-05	Living	1	heart failure at time of diagnosis, cornerary artery calcification, ischemic damage to heart; not expected to survive	NA - Occurs constantly	one week of age until about 12 months of age, go back every 3 months and see 5% improvement each time	Not offered heart transplantation- not going to offer echmo- weren't willing to go to those measures- we fought both hard, went clear to executives who overturned and allowed echmo - during time of deciding on heart transplant, might consider offering heart transplant if making it to 1 year without neurological impairs- was improving by that time;; reasonably stable now, heart function is signifi…		Improved			0	1	0	0	1	0		One week	ECMO	Improved						ENPP1 adults	6	0	0	0	2	2	1	Prenatal (n=1), at birth (n=1), infancy (n=1) ; 15 y (n=2), 30y (n=1)	None (n=4) Yes (n=2): surgery (n=2)	Resolved (n=4), Got worse (n=1), stayed the same (n=1)
PedABCC6-06	Living	1	blood pressure; had calcification that was causing high blood pressure, had a little hole in his heart- cardio said not having impact	blood pressure was high after birth; blood pressure higher than normal but not dangerously high	28 weeks- calcification; blood pressure from birth	No	Symptom Resolved				1	0	0	0	1	0		Birth	No	Resolved symptoms						All ENPP1	28	6	1	3	3	19	3	Prenatal (n=7); At birth (n=16)); infancy (n=5); 4-5 y (n=1); 15 y (n=2); 30's (n=1)	None (n=10) Did not mention/specify (n=2) Yes (n=15): Bisphosphonates (n=7), hypertension medication (n=4), aspirin (n=2); surgery (n=3), heart transplant (n=1), ECMO (n=1) Life support (n=1)	Resolved (n=16), got worse (n=10); stayed the same (n=5)
PedABCC6-07	Living	1	poor heart function- a vlave that didn't shut, fluid around heart, later heart failure, thickening in walls, calcification in aerta	it was just his body - him in general, so many problems it added to the list	when he was born;; heart failure was around 1	Nothing - no surgery or anything, when on lasips, over time outgrew it	Symptom Resolved		4	66.6667	0	1	0	0	1	0		Birth	No	Resolved symptoms
InfENPP1-01	Living	1	murmur- calcification in main two arteries, breathing/heartrate is not normal- quicker	all the time it is faster beat but if she works herself up she takes deeper breaths, if she about to be sick you'll know by her breathing	when I was pregnant- calcification; 3-4 months when I noticed her breathing changing when being sick- happens after her infusions	aspirin medication for her heart	Symptom Stayed the Same				0	0	0	1	1	0	Murmur	Prenatal/birth	Aspirin	Stayed the same
InfENPP1-02	Deceased (0)	1	arteries in entire body were blocked, heart couldn't cope with it	didn't know anything before birth- during scan there was a lot of fluid around her and in heart, knew something was wrong but didn't know what	from birth	could see straight away that there were a lot of problems, moved up to children's hospital when she was born, wasn't until she was born, doctor couldn't say what it was for sure but had seen other children with it, day after she was born they knew exactly- did a blood test and it was months until the results actually came back	Symptom Gotten Worse				0	0	0	0	1	0		Birth	Did not mention	Got worse
InfENPP1-03	Deceased (0)	1	heart attacks; calcification throughout body on coronary arteries	didn't know anything before he was born- diagnosed about 2-3 weeks after birth, ped thought he had heard of this once before; wasn't heard of as much	2-3 weeks	didn't have any heart operations considered to be too early, because calcification was throughout his body, his brain, aorta	Symptom Gotten Worse				0	0	1	0	1	0		2-3 weeks	No	Got worse
InfENPP1-04	Deceased (0)	1	calcification around his arteries and valves of heart, thickening of valves, cardiomyopathy	NA - Occurred constantly (deceased)	before he was born	would have had bisphosphonate - pamidronate infusions	Symptom Gotten Worse				0	0	0	0	1	1		Prenatal/borth	Pamidronate	Got worse							fd
InfENPP1-05	Deceased (0)	1	calcification in his heart	NA - Occurred constantly (deceased)	had it from when he was born	No, just scans of brain and heart	Symptom Gotten Worse				0	0	0	0	1	0		Birth	No	Got worse
InfENPP1-06	Deceased (0)	1	calcification- hypertension, several heart attacks	NA - Occurred constantly (deceased)	when born, at the end so at 8 weeks	did an ultrasound on day 10- showed vascular calcification, osteopenia, soft bones;; medicine he took for hypertension; did all they could to keep him alive, resuscitation	Symptom Gotten Worse				1	0	1	0	1	0		Birth	Hypertension medication	Got worse
InfENPP1-07	Deceased (0)	1	calcification; hypertension	NA - Occurred constantly (deceased)	born with them	Medicine- IV treatments, followed by oral medication- two days before he passed he had EKG and ultrasound, showed as improved- thought we were in a good place	Symptom Gotten Worse				1	0	0	0	1	0		Birth	IV followed by oral medication (did not specify)	Got worse
InfENPP1-08	Deceased (0)	1	not receiving blood, might have been getting bigger	NA - Occurred constantly (deceased)	from birth	No- not in the short time she was alive, was on a ventilator and other things other technologist	Symptom Gotten Worse				0	0	0	0	0	0		Birth	Ventilator	Got worse
InfENPP1-09	Deceased (0)	1	heart failure; born with some rapid breathing- did a chest scan, ;	NA - Occurred constantly (deceased)	1 month old; from birth	noticed his rapid breathing a month later also;; whatever program the doctors put him on with medicine- got him on Etidronate, did CT scan- showed no new calcification and some fading in certain areas-		recovered quite a bit- ejection fraction? of heart was in normal range, ultimately what took his life			0	1	0	0	0	0		Birth	Etidronate	? (deceased, answer not clear)
InfENPP1-10	Living	0									N/A	N/A	N/A	N/A	N/A	N/A	N/A	N/A	N/A	N/A
InfENPP1-11	Deceased (0)	1	blood pressure- resuscitated at birth, probably had no heartbeat, had a hole in his heart- not relevant to his death, not sure if calcification	knew there was calcification in his brain	from birth	resuscitation ; medication for blood pressure	Symptom Stayed the Same				1	0	0	0	not sure	0		Birth	Hypertension medication	Stayed same
InfENPP1-12	Deceased (0)	1	high blood pressure and a band around her heart that was actually calcification	NA - Occurred constantly (deceased)	from birth	once they transferred her to consider heart surgery - they said they couldn't see the band anymore- there was calcium throughout all of her body	Symptom Gotten Worse		11	91.6667	1	0	0	0	1	0		Birth	Referred for heart transplantation	Got worse
PedENPP1-01	Living	1	calcification; pain when she exerts herself	when she exerts herself; aware when she began to speak	3	no; stress tests, MRI, seen by cardiologist, heart tracing has been done		improved over time			0	0	0	0	1	0		? (3?)	No	Improved
PedENPP1-02	Living	1	enlarged heart- hypothropic cardiomyophathy	diagnosed same time as GACI; suspected issues due to either pregnancy or when they didn't clear up got her dx	3 1/2 months	No- they were considering her for heart transplant but i believe they were not sure how the GACI would be, to be honest i believe they didn't want to waste a heart- it has healed on her own without all the transplant complications; blood pressure med is a beta-blocker that helps her heart- does have medicinal intervention - takes twice a day; used to be 4x a day		gotten significantly better- heart is nearly normal, calcium cleared up and medicine has helped her heal up on her own			0	0	0	0	0	1		3.5 months	Hypertension medication. Considered for heart transplant at one point, but did not due to GACI	Improved
PedENPP1-03	Living	1	intimal hyperplasia of aeorta; ascending aeortic systenosis; looking at open heart surgery in next year	had mildly aoertic root but related to other disease;	became appartent around 4-5 from GACI dx	not yet- looking at heart surgery- he would have ascending aeorta replaced	Symptom Gotten Worse				0	0	0	0	0	0	arterial stenosis, open heart surgery scheduled for one	4-5 yrs	None	Got worse
PedENPP1-04	Living	1	calcicification around her arteries	diagnosed a few days before she was born; fetal echocardiogram	diagnosed a few days before she was born	she was bisphosphonate therapy for almost two years	Symptom Resolved				0	0	0	0	1	0		Prenatal	bisphosphonates	improved
PedENPP1-05	Living	1	prenatally had significant amount of calcification- in renal arteries as well	NA - Occurs constantly	prenatal	at 30 weeks pregnant, started on prenatal treatment itriginate- born at 39 weeks; my understanding is after starting the treatment the calcification stayed the same, still had calcification and still had concern at that time , was in icu for 2 weeks, broviac placed (heart catheter) she also started sodium biophosphate infusions five days a week- over next year, over time there was just tiny specs…		significantly improved,			0	0	0	0	1	0		Prenatal	itriginate (prenatal), broviac placed (heart catheter), sodium biophosphate infusions	Improved
PedENPP1-06	Living	1	slight calcification around her heart- some doctors would not even see it; those who know what they're looking for would only see it	NA - Occurs constantly	while i was pregnant- 21 weeks	No- when i was pregnant i took tablets to try and stop the calcification from progressing, biphosphonate- at 25 weeks pregnant, no more came after that , hasn't gotten worse either	Symptom Stayed the Same				0	0	0	0	1	0		Prenatal	Bisphosphanates (prenatal)	Stayed same
PedENPP1-07	Living	1	calcification in her heart	NA - Occurs constantly	from birth, now only slight clacification	just medication she was on at the time of birth to seven months		improved			0	0	0	0	1	0		Birth	Medication (did not specify)	Improved
PedENPP1-08	Living	1	blood pumping in and out was at 30%- calcification was seen on echo but couldn't see a clear reading where it was	NA - Occurs constantly	from when he was born - day 4 maybe	on blood pressure med and aspirin daily		improved- haven't resolved yet, don't know if we will get to that point- cardiologist is positive though			0	0	0	0	0	0	reduced cardiac out put	Birth	Hypertension medication and aspirin	Improved
PedENPP1-09	Living	1	murmur	NA - Occurs constantly	a year old, maybe even at birth they noticed	seen annually by a cardiologist, do MRIs, check his valves for levels of clacification		some extra calcificaiton, stayed fairly stable			0	0	0	0	0	1		Birth	None	Stayed the same
PedENPP1-10	Deceased (5)	0									N/A	N/A	N/A	N/A	N/A	N/A	N/A	N/A	N/A	N/A
PedENPP1-11	Living	1	had a heart attack at birth, had to take meds for blood pressure at 3 mos, asthma around 8-age 3- leak in aeorta, a year later pulmonary artery , 10-	leak in tricuspis	from birth- resolved calc, by age 1; asthma still impacts heart rate	had calcification in her heart that looked like railway tracks- resolved before age 1 by taking previginate for first 3 weeks and then at 4 weeks went to recidrinate- apenol- once a week on an empty stomach orally; then all the extra leaks, has coughed and vomited blood- not related to her heart, maybe asthma, reflux or something-_x000D_ _x000D_ has a lot of narrowing because of scar tissue, when…		calcification has resolved - when she was under 1- took different med than everyone else			1	0	1		1	0		Birth	previginate (first 3 weeks); recidrinate at 4 weeks	Improved
PedENPP1-12	Living	0									N/A	N/A	N/A	N/A	N/A	N/A	N/A	N/A	N/A	N/A
PedENPP1-13	Living	1	had mild calcification around her heart- arteries leading to the kidneys as well	33 weeks in utero	birth - started working immediately- almost free of the calcificaiton by 1.5 years	medications- temidrinate, atidrinate	Symptom Resolved		11	84.6154	0	0	0	0	1	0		prenatal	temidrinate, atidrinate	Resolved
AdultENPP1-01	Living	1	calcification in pericardium, aortic arch, iliac vessels	NA - Occurs constantly	in my mom's tummy	Nope_x000D_ _x000D_ Explanation from follow-up: they discovered I had GACI when I stopped growing during the third trimester, did an ultrasound and discovered calcification in my and my brothers arteries, I still have bits of calcification but they haven't progress and as I grew my arteries became wider and the calcifications became less significant	Symptom Resolved				0	0	0	0	1	0		Prenatal	No	Resolved
AdultENPP1-02	Living	1	irregular heart beats , thickening of certain part of heart, low and high heart rate- initially called cardiomyopathy but not sure of dx	kind of random	still experience a little bit, as infant I had heart problems, started again in college -21, came up again after back surgeries due to anesthetics	again in my 40s because I was passing out-- no interventions, had implanted cardiac monitor for 3 years- that was more recently had it out this year	Symptom Stayed the Same				0	0	0	1	0	1		Infant	No, have a cardiac monitor	Stay the same (still has cardiac issues)
AdultENPP1-03	Living	1	arrythmia	now and then	15	He has feelings of fear and anxiety.	Symptom Resolved				0	0	0	1	0	0		15 y	No	Resolved
AdultENPP1-04	Living	1	calcification in blood vessels.	in his 30's	Age 32	None. No problem with his heart per se.	Symptom Gotten Worse				0	0	0	0	1	0		30's	No	Got worse
AdultENPP1-05	Living	0	N/A	N/A	N/A	N/A	N/A	N/A	N/A	N/A	N/A	N/A	N/A	N/A	N/A	N/A	N/A	N/A	N/A	N/A
AdultENPP1-06	Living	1	Fatigue and stamina problems	Always present until underwent heart surgery	Since birth	Had heart surgery and the problems have gone away since.		Symptoms are gone since the heart surgery										Birth	Surgery	Resolved since surgery
AdultENPP1-07	Living	1	have had an aortic heart valve replaced	the calcium due to the calcium buildup caused it to be damaged- cardio at the time monitored and prolonged as long as they could- but knew it was damage	age 15	getting the valve replaced	Symptom Resolved		6	85.7143	0	0	0	0	1	0		15 y	Surgery - valve replaced	Resolved

## Sheet: Skeletal symptoms
SKELETAL SYMPTOMS ANALYSIS
Bone/Joint Pain Analysis						F																										Summary of bone and Joint pain
		Data from the master file											Analysis																				With bone/joint pain at the time of assessment , n (%)	Location									Symptoms					When symptoms occura	Age at onset (At birth, birth - 1y, 1-5 y, other)
	Select ALL symptoms that you currently experience or have experienced in the past: ORSelect ALL of the symptoms that your child experienced when he/she was livingNOTE TO INTERVIEWER, GO THROUGH THE LIST AND ASK ABOUT EACH. WHEN THROUGH THE LIST, ASK 'Are there others that are not listed here that I should add? If so, what are they? KEEP GOING UNTIL YOU HAVE EXHAUSTED ALL SYMPTOMS, EVEN IF THEY AR…	You noted Physical Health- related to bone / joint pain. What specific symptoms occurred? When did they occur? At what age did these events occur? (Symptoms that occurred:)	You noted Physical Health- related to bone / joint pain. What specific symptoms occurred? When did they occur? At what age did these events occur? (When they occurred:)	You noted Physical Health- related to bone / joint pain. What specific symptoms occurred? When did they occur? At what age did these events occur? (Age at which they occurred:)	You noted Physical Health- related to bone / joint pain. Was surgical intervention required? If surgical intervention was required. When did it occur?	You noted that you have experienced Physical Health- related to bone / joint pain. Have you had any of the following? (Fractures)	You noted that you have experienced Physical Health- related to bone / joint pain. Have you had any of the following? (Rickets)	You noted that you have experienced Physical Health- related to bone / joint pain. Have you had any of the following? (Calcification in Joints)	You noted that you have experienced Physical Health- related to bone / joint pain. Have you had any of the following? (Ensopathies ~(issues with ligament or tendon attachment~))	You noted that you have experienced Physical Health- related to bone / joint pain. Have you had any of the following? (Other, please specify) (Other)	You noted, Physical Health- related to bone / joint pain. Have these symptoms resolved, gotten worse, or stayed the same?	You noted, Physical Health- related to bone / joint pain. Have these symptoms resolved, gotten worse, or stayed the same? (Other, please specify) (Other)	Total with bone joint pain	% with bone joint pain	location											When symptoms occur	Onset	Interventions	Progression					back	Hip	Shoulder	Knee	Ankle	Hand	Wrist	Legs	Entire body	Fractures	Rickets	Calcification in Joints	Genopathies	Other
Identifier from Scheduling	Bone / Joint Pain	Bone/Joint Pain: Symptoms	Bone/Joint Pain: When Occurred	Bone/Joint Pain: Age	Bone/Joint Pain: Interventions	Bone/Joint Pain: Fractures	Bone/Joint Pain: Rickets	Bone/Joint Pain: Calcification in Joints	Bone/Joint Pain: Genopathies	Bone/Joint Pain: Other	Bone/Joint Pain: Progression	Bone/Joint Pain: Progression (Combined w previous?)			back	Hip	Shoulder	Knee		Ankle	Hand	Wrist	leg	entire body	other							ABCC6 Children (n=6)	2	1	0	0	0	1	0	1	0	1	2	2	0	0	calcification in the muscle	Occationally (n=1); did not specify (n=1)	6-12 m (n=2)
InfABCC6-01	0	N/A	N/A	N/A	N/A	N/A	N/A	N/A	N/A	N/A	N/A	N/A	2	33.3333	N/A	N/A	N/A	N/A		N/A	N/A	N/A	0	0		N/A	N/A	N/A	N/A			ENPP1 infants (n=12)	5	1	2	2	1	1	1	1	0	1	0	1	4	0	0	When active (n=3); constantly (n=1); when touched (n=1)	At birth (n=3); by 1 month (n=1); Did not specify (n=1)
PedABCC6-01	0	N/A	N/A	N/A	N/A	N/A	N/A	N/A	N/A	N/A	N/A	N/A			N/A	N/A	N/A	N/A		N/A	N/A	N/A	0	0		N/A	N/A	N/A	N/A			ENPP1 children (n=13)	11	0	1	2	2	0	0	1	8	1	2	8	3	0	0	When active (n=6); constantly (n=4); Sometimes (n=1); At night (n=1); when off medication (n=1)	From birth (n=3); 1-6 months (n=3); 1-5 years (n=3); did not specify (n=2)
PedABCC6-02	0	N/A	N/A	N/A	N/A	N/A	N/A	N/A	N/A	N/A	N/A	N/A			N/A	N/A	N/A	N/A		N/A	N/A	N/A	0	0		N/A	N/A	N/A	N/A			ENPP1 adults (n=7)	7	2	2	2	1	1	0	1	0	1	3	5	3	1	0	Constantly (n=2); sometimes (n=1); sitting (n=1); did not specify (n=3)	from birth (n=1); toddler (n=1); 5 y (n=1); 20-30 y (n=3); young - did not specify age (n=1)
PedABCC6-05	1	spinal fracture; other affects on wrists and ankles, both hips- left more than right, after brace got calcification in hamstrings in left leg	took about 3 months to get diagnosed, by that time she was having extreme pain episodes, took about 2 months to get on top of it	first sign of pain was around 7-8 months by 9-10 months it was obvious, fractures dx around age 1; hamstring just before 2	huge cocktail of pain meds - morphone, conadine, all kinds of pain meds during spinal fractures, couldn't pick her up, etc. _x000D_ got a spinal brace which made things a lot better	1	1	0	0	calcification in hamstrings- assumed it would be in her hips but was not in the joint, not attached to a ligament, within the muscle		definitely improved significantly			1	0	0	0		1	0	1	0	0		Occationally	7-8 months	Pain medication, spinal brace	Improved			All ENPP1 (n=32)	23	3	5	6	4	2	1	3	8	3	5	14	10	1	0	When active (n=9); constantly (n=7); sometimes (n=2); at night (n=1); sitting (n=1); did nto specify (n=3)	At birth (n=7); from birth to 12 months (n=4); 1-5 y (n=5); 20-30 y (n=3); did not specify (n=4)
PedABCC6-06	0	N/A	N/A	N/A	N/A	N/A	N/A	N/A	N/A	N/A	N/A	N/A			N/A	N/A	N/A	N/A		N/A	N/A	N/A	0	0		N/A	N/A	N/A	N/A			aResponders may have multiple answers, thus may ntonot add
PedABCC6-07	1	had med induced rickets-- his entire body was affected, fractured ribs, kept getting worse	med induced	just over 1 when we found out- think it was almost immediately- 6-7 months you could tell- not sturdy	couldn't hold his head up anymore, couldn't lift him; No intervention- stopped his Etidronate- started healing , started outgrowing it; he is smaller than he should be but he is growing and stronger every day	1	1	0	0	calcification in his arteries and some soft tissues- spleen, possibly the liver at first, carotid artery in neck		think it is resolved- sometimes he cries and I don't know why- not sure if that is from pain but can't tell you for sure											0	1	ribs	Did not specify	1 y	No	Unsure			bpatients can have more than one intervetions
InfENPP1-01	1	shoulder pain- won't be able to lift her arms above her head, normal from elbow to hand; sliding one arm in her clothes and cause less movement in arm	during getting dress more specifically, picking her up	probably was from birth- about 5-6 weeks old- full CT scan to get basis of her calcification	No	0	0	1	0		Symptom Stayed the Same		5	41.6667	0	0	1	0		0	0	0	0	0	arms	When active	5-6 weeks	No	Stayed the same
InfENPP1-02	0	N/A	N/A	N/A	N/A	N/A	N/A	N/A	N/A	N/A	N/A	N/A			N/A	N/A	N/A	N/A		N/A	N/A	N/A	0	0		N/A	N/A	N/A	N/A
InfENPP1-03	0	N/A	N/A	N/A	N/A	N/A	N/A	N/A	N/A	N/A	N/A	N/A			N/A	N/A	N/A	N/A		N/A	N/A	N/A	0	0		N/A	N/A	N/A	N/A
InfENPP1-04	0	N/A	N/A	N/A	N/A	N/A	N/A	N/A	N/A	N/A	N/A	N/A			N/A	N/A	N/A	N/A		N/A	N/A	N/A	0	0		N/A	N/A	N/A	N/A
InfENPP1-05	0	N/A	N/A	N/A	N/A	N/A	N/A	N/A	N/A	N/A	N/A	N/A			N/A	N/A	N/A	N/A		N/A	N/A	N/A	0	0		N/A	N/A	N/A	N/A
InfENPP1-06	0	N/A	N/A	N/A	N/A	N/A	N/A	N/A	N/A	N/A	N/A	N/A			N/A	N/A	N/A	N/A		N/A	N/A	N/A	0	0		N/A	N/A	N/A	N/A
InfENPP1-07	1	his left was the most affected, hip	when moved at all	likely born with it	did an x-ray, showed rickets and evidence of calcification in the hip joint	0	1	1	0		Symptom Gotten Worse				0	1	0	0		0	0	0	0	0		When active	At birth	Did not mention	Got worse
InfENPP1-08	1	shoulder, and throughout her body	NA - Occurs constantly	from birth	No- I don't remember anything being done	0	0	1	0		Symptom Gotten Worse				1	1	1	1		1	1	1	0	1	entire body	Constantly	At birth	No	Got worse
InfENPP1-09	1	his neck and collar bone- no explanation, diagnosis connected to it, may have been a symptom of the disease	when he was moved or adjusted	don't remember the first month if I noticed any joint pain	No	0	0	1	0		Symptom Stayed the Same				0	0	0	0		0	0	0	0	0	neck, collar bone	When active	Not sure	No	Stayed the same
InfENPP1-10	0	N/A	N/A	N/A	N/A	N/A	N/A	N/A	N/A	N/A	N/A	N/A			N/A	N/A	N/A	N/A		N/A	N/A	N/A	0	0		N/A	N/A	N/A	N/A
InfENPP1-11	0	N/A	N/A	N/A	N/A	N/A	N/A	N/A	N/A	N/A	N/A	N/A			N/A	N/A	N/A	N/A		N/A	N/A	N/A	0	0		N/A	N/A	N/A	N/A
InfENPP1-12	1	you could tell she was in pain because her blood pressure went up during being touched	During being touched	from birth	she was very sensitive to movement- her blood pressure would go up when we touched her, i was concerned about her hips, they didn't look at anything though, her legs were like that 'because she was in breach position'	0	0	0	0	No	Symptom Gotten Worse												0	0		When touched	From birth	Did not mention	Got worse
PedENPP1-01	1	severe bone pain; deformities as well	seemed to be linked to doing any walking or running around, were other times where it was spontaneous; would sometimes give her pain meds	chest- age 2, legs-even as a baby; was sort of dismissed by doctor- 5 years, 6 told to measure and keep an eye on it, pains in legs were unimaginable	used to give her ibuprofen, paracetemol- another version, medication for rickets was treatment phosphate and vitamin D- intervention for knob knees- used to cause embarrassment, painful to force feet together, phosphate straightened them a bit and due to kidney damage she couldn't take as much; had pins put in knees, helps legs align better; chest deformaty- breast bone, if you hugged her it dug …	1	1	0	0			improved bc of medicaiton and interventions	11	84.6154	Did not mention location								0	0		When active and sometimes spontaneous	infant	Pain medication, rickets medication (phosphate + vitamin D), braces, interventions for knob knees	Improved (with medication/interventions)
PedENPP1-02	0	N/A	N/A	N/A	N/A	N/A	N/A	N/A	N/A	N/A	N/A	N/A			N/A	N/A	N/A	N/A		N/A	N/A	N/A	0	0		N/A	N/A	N/A	N/A
PedENPP1-03	1	when little it was in shoulders	reduced mobility and strength - every day not related to activity	6 months old- resolved around age 5	had surgery on both shoulders- also PT for 4 years	0	1	0	0			gotten better			0	0	1	0		0	0	0	0	0		Constantly	6 months	Surgery, physical therapy	Improved
PedENPP1-04	1	related to activity level- if active day legs are sore	active days	around age 4	No	0	1	0	0		Symptom Stayed the Same				0	0	0	0		0	0	0	1	0		When active	4 y	No	Symptom Stayed the Same
PedENPP1-05	1	she mentions knees and legs, now old enough to know difference between casual hurt and bone pain	might be after 1-2 doses missed	about 5 1/2-6 years old	No- has ARHR2; has not had typical bowed leg signs but has xrays done yearly on that, phosphorus also - started at around 2	1	1	0	0	broke her arm but didn't feel it was related to GACI		worse because she is able to tell me when it happens			0	0	0	1		0	0	0	1	0		When medication (phosphates) missed	5 1/2-6 years old	Phosphate	Got worse
PedENPP1-06	1	brittle soft bones, entire skeleton was affected, couldn't move her without hurting her	when moved at all	from birth	No	0	1	0	0		Symptom Resolved				0	0	0	0		0	0	0	0	1	entire body	When active	From birth	No	Symptom Resolved
PedENPP1-07	1	shoulder and her legs	NA - Occurs constantly	shoulder issues from birth; legs from birth as well- gotten better	phosphate medication, no surgery	0	1	1	0			shoulder has improved but bone itself has issues; mostly stayed the same			0	0	1	0		0	0	0	1	0		Constantly	From birth	phosphate medication	Stayed the same
PedENPP1-08	1	legs and his hand, maybe wrist, it would stiffen, he would hold it and cry	NA - Occurs constantly	4 months old- still has his nasal gastric tube	No	0	0	1	0	spots all over the body of calcification in his Cat scan; monitoring for rickets but hasn't had any of that		improved- isn't able to tell me if it has resolved;			0	0	0	0		0	0	1	1	0	hand	Constantly	4 months	nasal gastric tube	Improved
PedENPP1-09	1	more his legs	worsened by activity but pretty constant also, before he was taking a mineral supplement, phosphorus, magnesium for rickets	always had leg issues since birth; legs were bowlegged and needed orthotics	right now it is low level pain but upon exertion he will often have pain; had orthotics as a young child- took them off around age 4; surgery on both knees- eight plate, inside of both knees above and below growth plate- about a year ago	0	1	0	0	growth plates were deformed and thinner than they should be		improved due to the surgery			0	0	0	0		0	0	0	1	0		Constantly and when active	From birth	Orthotics, surgery	Improved post surgery
PedENPP1-10	1	on an evening, gave him soak, wrapped legs, put him to sleep, would wake up screaming in the middle of the night, would have to massage them at night	particularly at night	about 2 - 2 1/2, prior to that he did walk but would use push chair a lot more, when we stopped using it as much	mainly knees, around ankles, would get cramps if he had a busy day- during the day he was busy;; No interventions	0	1	0	0		Symptom Stayed the Same				0	0	0	0		0	0	0	1	0		At night	2 y	no	Stayed the Same
PedENPP1-11	1	complains of knee pain- don't think it's rickets, just structure of her feet;- her hip also recently but resolved itself	it was with sports	from a young age until present	she would cry from running, as she got older got severe headaches from the pain- was looking to get her insoles from her shoes- didn't progress and never got the appointment- no point in following up because no one likes to see her_x000D_ _x000D_ also had bowed legs at young age	0	0	1	0	they mentioned it in her journal when she was a baby but no one ever mentioned it after that- said it was due to her flat feet	Symptom Stayed the Same				0	1	0	1		0	0	0	1	0		When active	Young age	No	Stayed the Same
PedENPP1-12	1	his legs get sore - doesn't talk a lot about it	from an activity- difficult to know what it is bc he is also getting growth hormone- might be from that	after he started speaking more- about 4	No	0	0	0	0	None	Symptom Stayed the Same				0	0	0	0		0	0	0	1	0		When active	4 y	No	Stayed the Same
PedENPP1-13	0	N/A	N/A	N/A	N/A	N/A	N/A	N/A	N/A	N/A	N/A	N/A			N/A	N/A	N/A	N/A		N/A	N/A	N/A	0	0		N/A	N/A	N/A	N/A
AdultENPP1-01	1	pain, reduced mobility, limited range of movement	all the time, worse in the winter time and mornings	25	No	0	1	1	1		Symptom Gotten Worse		7	100	Did not mention location								0	0		Constantly	25 y	No	Got worse
AdultENPP1-02	1	broken bones throughout life, currently bad hip pain and shoulder pain, fingers and feet swell	hip and shoulder always there- swelling related to inactivity	in my 30s- hop and shoulder pain	Yes- my back, had really bad back pain starting in mid-20s until my 40s, have had lower back fused and back/neck has fused on its own	1	0	0	0	pulled muscles and sore muscles, fractured pelvis, arm, foot, ribs, I've been very active- one time I got kicked by a horse, did skiing and such	Symptom Gotten Worse				0	1	1	0		0	0	0	0	1	fingers, feet, lower back fused and back/neck has fused	Did not specify	30 y	No	Got worse
AdultENPP1-03	1	Feet, ankles, wrists and back	When sitting	age 5	He had surgery on his legs when he was 5.	0	1	1	0		Symptom Stayed the Same				1	0	0	0		1	0	1	0	0	feet	When sitting	5 y	Surgery	Stayed the same
AdultENPP1-04	1	Pain in back, shoulders, arms. Can't walk	2005-2006	30-32	No	0	0	1	0		Symptom Gotten Worse				1	0	1	0		0	0	0	0	0	arm	Did not specify	30 y	No	Got worse
AdultENPP1-05	1	Joint pain	especially knees	Since he was little and started to walk	He had multiple operations on his knees and back.	1	1	0	0	scoliosis	Symptom Gotten Worse				0	0	0	0		0	0	0	0	0	joints	Did not specify	Toddler	Surgery	Got worse
AdultENPP1-06	1	Knee pain, foot joint pain and hip pain	Daily noticeable	Since birth	2 surgeries:2017 & 2018 surgery related to the bowleg malalignment. In 2017 the left leg had surgery and in 2018 the right leg had surgery to straighten the bones.	0	1	0	0	Pinched nerves around the knee area.	Symptom Resolved				0	0	0	0		0	0	0	0	0		Constantly	From birth	Surgery	Resolved
AdultENPP1-07	1	legs- feels like growing pains, thighs	random	since I was young- used to mistake it for growing pains- could be part of the condition	No- no medical, I learned if I have a glass of milk it helps- I had rickets when I was a baby- had Etidronate, caused calcium to not leave my body, got put back on calcium and it went away- first 6 months of my life; fractures- broken my left wrist twice, fractured my right ankle- I couldn't pinpoint how I got them- they would x-ray and see I had hairline fractures	1	1	0	0		Symptom Stayed the Same				0	1	0	1		0	0	0	0	0	feet	Spontaneous	young	No, bisphosphonate during infancy	Stayed the same
Impairment of mobility, fatigue, or both
Data from the master file																				Analysis											Summary of fatigue and impairment of mobility
Identifier from Scheduling	Mobility / Fatigue	Mobility, Fatigue or Both... (M, F, B)	Mobility	Fatigue	Both	Mobility / Fatigue: Symptoms	Mobility / Fatigue: When Occurred (situation)	Mobility / Fatigue: Age	Mobility / Fatigue: Interventions	Mobility/Fatigue: Progression	Mobility/Fatigue: Progression (Combine with previous)	Mobility / Fatigue: Fatigue	Mobility / Fatigue: When Fatigued	Mobility / Fatigue: Cane/Walker	Mobility / Fatigue: Wheelchair	Mobility / Fatigue: Scooter	Mobility / Fatigue: Grabber	Mobility/Fatigue: Progression	Mobility/Fatigue: Progression (Combine with previous)	Fatigue onset	Fatigue (when occurs)	Mobility impairment onset	Interventions	Symptom progression								With fatigue, mobility or both	With fatigue, n	With mobility impairment, n	With both fatigue and mobility impairment, n	Walking aid				Fatigue		Mobility impairment onset	Interventionsb	Progression (all patients witth skeletal issues, with or without interventions)
InfABCC6-01	1	M	1	0	0	minor difference between left and right; had people coming to the house (ECI) but put a hold during procedures, just need paperwork to set it up	when she's rolling over- favors right side, sitting up a little better, try to get her to reach with her left	after stroke- 3 months	ECI that comes to the house- it was once a week; on hold at the moment, right now on face time because of covid	Symptom Stayed the Same		No	N/A	0	0	0	0	Symptom Stayed the Same		N/A	N/A	3 months	Early childhood interventions	Stayed the same												Cane/Walker	Wheelchair	Scooter	Grabber	Onset	When occur
PedABCC6-01	0	N/A	N/A	N/A	N/A	N/A	N/A	N/A	N/A			N/A	N/A	N/A	N/A	N/A	N/A	N/A	N/A	N/A	N/A	N/A	N/A	N/A							ABCC6 Children (n=6)	3	2	3	2	1	0	0	0	0-6 months (n=1); 6 months - 1 y (n=1)	All the time (n=2)	0-6 months (n=2); 6≤ months - 1 y (n=1)	No (n=0) Yes (n=3) - Early childhood interventions (n=1); Anti coagulants (n=1); anti-epileptics (n=1)	Stayed the same (n=3; all three had interventions)
PedABCC6-02	1	Both	1	1	1	has issues of mobility to left hand and arm	has had two 2 strokes	4 months; 5 months	after the strokes, would always stay lying down on the bed, always tired-- just has prescribed drugs, the issue eventuallly cleared, he is now two years and four months, able to walk, understands but does not talk yet- has been prescrbed aspirin, antiepileptic, cortizone, heparin	Symptom Stayed the Same		Yes	Fatigued all the time	0	0	0	0	Symptom Stayed the Same		4-5 months	All the time	4-5 months	Multiple medications: anti-coagulants, anti-epilectics	Stayed the same (with mediation)							ENPP1 infants (n=12)	6	5	4	3	0	0	0	0	From birth (n=2); 0-6 months (n=2); 6 m- 1 y (n=1)	All the time (n=2); When active (n=2); When resting (n=1)	From birht (n=2); 6≤ months to 1 y (n=2)	No (n=3) Physical therapy (n=1); supportive care (n=2)	Stayed the same (n=2, both had no interventions) Got worse (n=1, with supportive care) Improved (n=2: supportive care, n=1; no interventions, n=1)
PedABCC6-05	0	N/A	N/A	N/A	N/A	N/A	N/A	N/A	N/A			N/A	N/A	N/A	N/A	N/A	N/A	N/A	N/A	N/A	N/A	N/A	N/A								ENPP1 children (n=13)	11	11	5	5	0	1	0	0	From birth (n=1); 0-6 mo (n=2); 6≤ months to 1 y (n=1); 1≤ y to 5 y (n=3); 5≤ to 10 y (n=2); unclear (n=2)	All the time (n=2) ; When active (n=9);	From birth (n=1); 6 m - 1 y (n=1); 1≤ -5 y (n=3)	No (n=8) Yes (n=2) - pain medication (n=1), surgery (n=1) Physicall therapy (n=1)	Stayed the same (n=9: n=7 no interventions, n=1, pain medication; n=1 surgery) Improved (n=2:n=1, no interventions; n=1 with interventions)
PedABCC6-06	0	N/A	N/A	N/A	N/A	N/A	N/A	N/A	N/A			N/A	N/A	N/A	N/A	N/A	N/A	N/A	N/A	N/A	N/A	N/A	N/A								ENPP1 adults (n=7)	6	4	4	2	0	1	0	0	20-30 y (n=4)	when active (n=1); not specific/no answer (n=3)	From birth (n=1); 20-30 y (n=1); 30 ≤-40 y (n=2)	No (n=3) Yes (n=3) - Parkinson medication (n=1), surgery (n=2)	Got worse (n=4: no inerventions n=3; parkinson medication, n=1) Improved (n=2: both with surgery)
PedABCC6-07	1	B	1	1	1	because of rickets he couldn't move for a while, when he got it back he was tired - due to breathing issues	rickets- mobility; breathing issues and mobility coming back- caused fatigue; lungs were growing but not ribs- had no room to grow	about age 1	just had therapies to help with mobility- PT for a while- didn't work because he was so fragile, got worn out quickly, halted until I felt stable enough to start, slowly restarted; AFO and SMOs for ankles, a walker, a stander;_x000D_ _x000D_ fatigue was all the time for a while- then to any activity making him tired, pretty much resolved since then	Symptom Resolved		Yes	Fatigued all the time	1	0	0	0	Symptom Resolved		1 y	All the time	1 y	Braces,	Stayed the same (with brances)							All ENPP1 (n=32)	23	20	13	10	0	2	0	0	From birth (n=3); 0-6 mo (n=4); 6≤ months - 1 y (n=2); 1≤ y to 5 y (n=3); 5≤ to 10 y (n=2); 20-30 y (n=4); unclear (n=2)	All the time (n=4); when active (n=12); When resting (n=1); not specific/no answer (n=3)	From birht (n=4); 6≤ months - 1 y (n=3); 1≤ -5 y (n=3); 20-30 y (n=1); 30 ≤-40 y (n=2)	No (n=14) Yes (n=5) - Parkinson medication (n=1), surgery (n=3), pain medication (n=1) Supportive care (n=2) Physical therapy (n=2)	Stayed the same (n=11: no inerventions, n=9; interventions , n=2) Improved (n=6: interventions,n=3; supportive care, n=1; no intervenstions, n=2) Got worse (n=5: no interverventions, n=3; intervention ,n=1; supportive care, n=1)
InfENPP1-01	1	B	1	1	1	needs a lot more support sitting up, should be able to roll side to side- not rolling as much as she should; can't do any of that- just lays on back	sitting up, rolling around, picking head up	6 months	No		more often now- when she is a baby they just sleep, sleeps less now and wants to play more, more obvious now, but about the same	Yes	Fatigued from an activity such as walking or running	0	0	0	0		more often now- when she is a baby they just sleep, sleeps less now and wants to play more, more obvious now, but about the same	6 month	When active	6 months	None	Stayed the same
InfENPP1-02	0	N/A	N/A	N/A	N/A	N/A	N/A	N/A	N/A			N/A	N/A	N/A	N/A	N/A	N/A	N/A	N/A	N/A	N/A	N/A	N/A	N/A
InfENPP1-03	1	B	1	1	1	weakness, not being able to have strength to suckle bottle	When using a bottle	from birth- got worse as weeks went on, after each heart attack	feeding tube and artery line	Symptom Gotten Worse		Yes	Fatigued all the time	0	0	0	0	Symptom Gotten Worse		From birth	All the time	From birth	Supportive care: feeding tube and artery line	Got worse (with supportive care)
InfENPP1-04	1	F	0	1	0	fatigue	wasn't obvious except when trying to feed him, he would fall asleep, tried to wake him long enough to eat	from the start at birth	high energy feed so he wouldn't have to take same volume of regular feed, nasal tube for feeding was done for us sometimes - changed and checked the tube regularly but it was only in about less than a month		improved a little bit when we reduced things that caused the fatigue	Yes	Fatigued from an activity such as walking or running	0	0	0	0		improved a little bit when we reduced things that caused the fatigue	From birth	When active	N/A	Supportive care: feeding tube	Improved (with supportive care)
InfENPP1-05	0	N/A	N/A	N/A	N/A	N/A	N/A	N/A	N/A			N/A	N/A	N/A	N/A	N/A	N/A	N/A	N/A	N/A	N/A	N/A	N/A	N/A
InfENPP1-06	1	F	0	1	0	fatigue	during feeding, if he had heart trouble that affected it too	after he was in hospital- so after day 10	No	Symptom Gotten Worse		Yes	Fatigued at Rest	0	0	0	0	Symptom Gotten Worse	N/A	2 weeks	When resting	N/A	none	Got worse
InfENPP1-07	0	N/A	N/A	N/A	N/A	N/A	N/A	N/A	N/A			N/A	N/A	N/A	N/A	N/A	N/A	N/A	N/A	N/A	N/A	N/A	N/A	N/A
InfENPP1-08	0	N/A	N/A	N/A	N/A	N/A	N/A	N/A	N/A			N/A	N/A	N/A	N/A	N/A	N/A	N/A	N/A	N/A	N/A	N/A	N/A	N/A
InfENPP1-09	1	B	1	1	1	fatigue and mobility- couldn't move on his own, couldn't roll over	just day to day with the fatigue- could have been meds, disease	maybe around 8 months when he started rolling over, didn't crawl because he hated being on his tummy	No	Symptom Stayed the Same		Yes	Fatigued all the time	0	0	0	0	Symptom Stayed the Same		8 months	All the time	8 months	none	Stayed the same
InfENPP1-10	1	M	1	0	0	He started holding his head up by himself very late, it took him 4-5 months. Then everything followed with delay. Couldn't sit on his own. Torticollis	Since birth	1 month	Kinesiologist due to torticollis		Everything has been improving but with a delay	No	S.O,	0	0	0	0		Everything has been improving but with a delay	N/A	N/A	From birht	Physcial therapy	Improved
InfENPP1-11	0	N/A	N/A	N/A	N/A	N/A	N/A	N/A	N/A			N/A	N/A	N/A	N/A	N/A	N/A	N/A	N/A	N/A	N/A	N/A	N/A	N/A
InfENPP1-12	0	N/A	N/A	N/A	N/A	N/A	N/A	N/A	N/A			N/A	N/A	N/A	N/A	N/A	N/A	N/A	N/A	N/A	N/A	N/A	N/A	N/A
PedENPP1-01	1	B	1	1	1	just tires extremely easily, aching in legs if she walks for long, use wheelthciar if we go somewhere all day	long walks, long days walking around, have found ways around it in daily lives	from when she could walk, was in stroller until nearly 7 bc didn't want wheelchair	physical therapy, core training at home		improved as she's gotten older	Yes	Fatigued from an activity such as walking or running	0	1	0	0		improved as she's gotten older	toddler	When active	toddler	Physcial therapy	Improved
PedENPP1-02	0	N/A	N/A	N/A	N/A	N/A	N/A	N/A	N/A			N/A	N/A	N/A	N/A	N/A	N/A	N/A	N/A	N/A	N/A	N/A	N/A	N/A
PedENPP1-03	1	B	1	1	1	tires out quickly, legs get sore faster	related to activity	around 6-7	No	Symptom Stayed the Same		Yes	Fatigued from an activity such as walking or running	0	0	0	0	Symptom Stayed the Same		6-7 months	when active	6-7months	No	Sayed the same (no interventions)
PedENPP1-04	1	F	0	1	0	fatigue, related to activity	active days	around 4-5	nothing for the fatigue	Symptom Stayed the Same		Yes	Fatigued from an activity such as walking or running	0	0	0	0	Symptom Stayed the Same		4-5 months	When active	N /A	No	Sayed the same (no interventions)
PedENPP1-05	1	F	0	1	0	get fatigued sooner than anitcipated	things like a long walk or hiking, might be hot also that affects it	in the last year- age 6	No	Symptom Stayed the Same		Yes	Fatigued from an activity such as walking or running	0	0	0	0	Symptom Stayed the Same		6y	When active	N/A	No	Sayed the same (no interventions)
PedENPP1-06	1	B	1	1	1	mobility was limited, people were afraid to lift her up	would be fatigued because she was in pain and couldn't sleep	birht to about 6 months	No- once the pain started to go, mobility and fatigue got better	Symptom Resolved		Yes	Fatigued all the time	0	0	0	0	Symptom Resolved		From Birth	All the time	From birth	No	Sayed the same (no interventions)
PedENPP1-07	1	B	1	1	1	harder for her to be mobile for a long time	with long walks and things	from the time she started walking- can't really know when they can't express	No just us moving her around, etc.	Symptom Stayed the Same		Yes	Fatigued from an activity such as walking or running	0	0	0	0	Symptom Stayed the Same		Toddler	When active	Toddler	No	Sayed the same (no interventions)
PedENPP1-08	1	F	0	1	0	fatigue	during time he has nasal gastric- hard to say if they were related though, didn't really go hand in hand i don't think, just a lot going on	a month old when it started, went up until nasal gastric out	No		improved	Yes	Fatigued from an activity such as walking or running	0	0	0	0		improved	1 month	When active	N/A	No	Improved (no interventions)
PedENPP1-09	1	B	1	1	1	related to his knees prior to surgery	fatigue as well- during activities	right around when he started walking - age 2	surgery- helped his mobility		improved but in a state of staying the same	Yes	Fatigued from an activity such as walking or running	0	0	0	0		improved but in a state of staying the same	2 y	When active	2 y	Surgery	Stayed the same (with intervention)
PedENPP1-10	1	F	0	1	0	if he went to football- second day he would be out of it	after a day of activity	4	he would get a high temperature the next day, ibuprofen , paricitinol; he could even just walk to the shops and back- any form of activity	Symptom Stayed the Same		Yes	Fatigued from an activity such as walking or running	0	0	0	0	Symptom Stayed the Same		4 (y or months?)	When active	N/A	Pain medication	Stayed the same (with pain medication)
PedENPP1-11	1	F	0	1	0	has always had a lot of fatigue, falls asleep on bus to school, all over the place, mild sleep apnea; no problems with mobility	NA - Occurs constantly	around 6-7 years	on melatonin at that point- thought it might help her relax and help her sleep better, still nodding off on the bus, still sleeps in the car;	Symptom Gotten Worse		Yes	Fatigued all the time	0	0	0	0	Symptom Gotten Worse		6-7 y	All the time	N/A	Sleep aid medication	Stayed the same (no intervention)
PedENPP1-12	1	F	0	1	0	he gets more tired more quickly	from activities	not that pronounced but maybe around 5	No- nothing but getting him rest when he needs it	Symptom Stayed the Same		Yes	Fatigued from an activity such as walking or running	0	0	0	0	Symptom Stayed the Same		5 (years or months?)	When active	N/A	No	Sayed the same (no interventions)
PedENPP1-13	0	N/A	N/A	N/A	N/A	N/A	N/A	N/A	N/A			N/A	N/A	N/A	N/A	N/A	N/A	N/A	N/A	N/A	N/A	N/A	N/A	N/A
AdultENPP1-01	1	B	1	1	1	mobility-wise I can't walk as fast as other people, get quite tired, has to do with pain	when you have more pain	25	No	Symptom Gotten Worse			Yes	0	0	0	0	Symptom Gotten Worse		25 y	Not specific	25 y	No	Got worse (no interventions)
AdultENPP1-02	1	B	1	1	1	takes a bit to get going- mobility, I can do most anything	from rest	in my late 30s	Parkinson's medications maybe	Symptom Gotten Worse			Yes	0	0	0	0	Symptom Gotten Worse		30s	Not specific	30s	Parkinson's medications	Got worse ( interventions)
AdultENPP1-03	1	F	0	1	0	He gets tired with any activity	When walking in particular	19 or 20	He had some sort of correction procedure, but I can't figure out what. This was 10 years ago.	Symptom Resolved			Yes	0	0	0	0	Symptom Resolved		20 y	When active	N/A	Surgery	Improved (with surgery)
AdultENPP1-04	1	M	1	0	0	Can not walk	? doesn't understand the question	40	N/A	Symptom Gotten Worse			Yes	0	1	0	0	Symptom Gotten Worse		N/A	No answer	40 y	No answer	Got worse (no interventions)
AdultENPP1-05	1	F	0	1	0	exhaustion	as child	April 6 2020	no	Symptom Gotten Worse			Yes	0	0	0	0	Symptom Gotten Worse		22 y	Not specific	N/A	No	Got worse (no interventions)
AdultENPP1-06	1	M	1	0	0	Knee pain (worst of all pain), hip feet, leg pain	Since birth	Since birth	No other surgeries beyond leg surgeries in 2017 & 2018.	Symptom Resolved			Yes	0	0	0	0	Symptom Resolved		N/A	N/A	Since birth	Surgery	Improved (with surgery)
AdultENPP1-07	0	N/A	N/A	N/A	N/A	N/A	N/A	N/A	N/A			N/A	N/A	N/A	N/A	N/A	N/A	N/A	N/A	N/A	N/A	N/A	N/A	N/A
				4	4	2
[truncated: 2 more columns]

## Sheet: Social relationships 
Impact on social relationships
Data																Analysis									Impact on social relationships summary
	Peer to peer relationships								Family Relationships							Peer to peer relationships			Family relationships							Peer to peer relationships			Family relationships
Identifier from Scheduling	Yes, no	Symptoms	When occur	Onset	Interventions	Progression	Progression (Combine with Previous)		Family Relationships	Family Relationships: Symptoms	Family Relationships: When Occurred	Family Relationships: When Occurred	Family Relationships: Interventions	Family Relationships: Progression	Family Relationships: Progression (Combine with Previous)	# of responders with an impact	Reason	Progression	# of responders with an impact	Reason	progression					Impacted to peer to peer relationships , n (%)	Reason	Progression	Impacted family relationships, n (%)	Reason	Progression
InfABCC6-01	1	she would be going a moms day out thing	NA- Currently occurs constantly	NA- Currently occurs constantly	with covid and appointments she doesn't interact with other babies, I would have gone to work but I am home to be with her		doesn't apply		1	being able to go and visit family	vacations	NA- Occurs constantly	if they were able to come see us but even then we would still have our appointment		got better on my husband's side- in-laws help us a lot		Not specific	Did not mention		Respondent: Sickness	Improved				ABCC6 Children (n=6)	3	Developmental delay (n=1); overwhelmed (n=1); did not specify (n=1)	Stayed the same (n=2); did not specify (n=1)	3	Patient's sickness (n=1); parents not wanting to have other kids (n=1); not specific (n=1)	Stayed the same (n=2); Improved (n=1)
PedABCC6-01	0								1	concerns with having more sibling	NA- Occurs constantly	NA- Occurs constantly	don't believe in testing before birth- if gaci then terminate; we've just been thinking and praying about what is best for our family as we go- what it looks like for adding new children, new treatments would pay a huge part- the treatment that inozyme is developing- if successful, takes fear out of having another baby- not willing to keep rolling that dice so to speak, 25% chance they will have …	Symptom Stayed the Same			N/A	N/A		Parents: don’t want to have more kids	stayed the same				ENPP1 infants (n=12)	1	Not feeling well (n=1)	Stayed the same (n=1)	4	Patient not being able to spend time with/seperation from family (n=2); parents feel challenged to accommodate patient's schedule (n=1); parents feel emotional due to loss of other children due to ENPP1 deficiency	Stayed the same (n=1); improved (n=2); no answer (n=1)
PedABCC6-02	0								0								N/A	N/A							ENPP1 children (n=13)	8	Not feeling well (n=1); Anxiety (n=2); Shyness (n=2); Peer pressure due to not being able to keep up due to sickness (n=2); not specific (n=1)	Stayed the same (n=3); improved (n=4); got worse (n=1)	4	Patient's anxiety (n=1); patient lacking control of situation (n=1); patient feeling emotional due to loss of a sibiling (n=1); patient feeling sad/gulity as his/her disorder impact family activity (n=1)	Improved (n=2); got worse (n=2)
PedABCC6-05	1	just less opportunity to interact with peers, doesn't spend much time with toddlers her age, get overwhelmed in large groups- noise, etc.	NA - Occurs constantly (living)	18 months when she was able to notice it	trying to do the best we can to teach her sharing, something we have to think about rather than letting it happen naturally; we do one on one play dates when we can- infrequent compared to normal right now	Symptom Stayed the Same			1	hasn't interacted with cousins as much as normal, husband has close-knit family- someone will often be sick, paternal grandmother has been restriced	grandma watches cousins so she can't see her as often; some family lives inter-state, travelling hasn't been possible, maternal grandparents don't fee	feel comfortable being alone with her if something is wrong; 12 months old	No other than just trying to manage as best we can	Symptom Stayed the Same			Overwhelmed	Stayed the same		Not specific	Stayed the same				ENPP1 adults (n=7)	2	Not feeling well (n=1); hard to relate to peers due to sickness (n=1)	Stayed the same (n=1); got worse (n=1)	1	Patient feel guilty/sad as sickness interfers with her contribution to family (n=1)	Improved (n=1)
PedABCC6-06	0								0								N/A	N/A							All ENPP1 (n=32)	11	Not feeling well (n=3); anxiety (n=2); hard to relate/keep up with peers due to sickness (n=3); shyness (n=2); did not specify (n=1)	Stayed the same (n=5); Improved (n=4); got worse (n=2)	9
PedABCC6-07	1	doesn't play like a typical 5 year old- due to developmental delays	NA- Occurs constantly	since he was born, always been not typical	No- don't think so; in general we see speech, PT, OT, not sure what kind of peer interventions there are- doesn't seek out attention of other peer, other kids come play with him but he doesn't play like typical 5 year old- would rather play by himself	Symptom Stayed the Same			0							3	Developmental delay	Stayed the same	3
InfENPP1-01	1	when she was in hospital- it was me spending days with her while dad watched other children	when I brought her home- she doesn't like when I walk out of the room- I can't leave her, she cries and gets upset seeing dad at first- now more used	from time in hospital to being brought home	while I was in hospital my sister used to come with me- when we came home and my sister had to start work- she worked full time, couldn't come as often, after 2-3 weeks she came over for the first time- my daughter didn't recognize her and got scared; we do video calls and she knows the voice but when she sees them she gets frightened;		won't really know until she meets other family members- probably about the same		1	with her dad- didn't recognize dad as much; as a family - I lost 4 you old son with ENPP1; she looks like her brother so it is hard for esp. husband to	hold emotions; also twins lost brother, they are very frightened and scared that she will die	more when she came home- under 3 months	younger twin is very attached to the baby and older is more reserved; nieces and nephews do everything		if it is someone new she doesn't like it- with dad it has resolved; 3 regular nurses and 2 who are not - she gets upset		Not feeling well/sick	Stayed the same		Parents: feeling emotional to care due to loss of other child due to ENPP1 efficiency	stayed the same
InfENPP1-02	0								0								N/A	N/A
InfENPP1-03	0								0								N/A	N/A
InfENPP1-04	0								1	the separation from family, when home would have to spend so much time feeding	having to be in hospital so often, would be limited at home as well	from birth	we just made the best of the times we had, tried to pack as much into the time we did have		got better because we found ways to maximize all the time we did have		N/A	N/A		Respondent: Seperation from family due to treatment	Improved
InfENPP1-05	0								0								N/A	N/A
InfENPP1-06	0								1	him to meet his family	NA- Occurs constantly	he would have been about 2 weeks old	No		Not sure how to answer		N/A	N/A		Respondent: Not being able to meet the family	No answer
InfENPP1-07	0								1	balancing him, the twins we had and his schedule	NA- Occurs constantly	when he came home- 2 1/2 weeks old	also had our son in first grade- having to juggle him, the twins, and our son- had a lady come in to help- she lived with us- from when he came home, he passed away at 5 1/2 weeks, stayed for about 6 months		improved		N/A	N/A		Parents: challenge of parents to accommodate schedule	Improved
InfENPP1-08	0								0								N/A	N/A
InfENPP1-09	0								0								N/A	N/A
InfENPP1-10	0								0								N/A	N/A
InfENPP1-11	0								0								N/A	N/A
InfENPP1-12	0								0							1	N/A	N/A	4
PedENPP1-01	1	trying to be the same, not left out, not wanting to know about her details, her privacy can seem violated	at school particularly	43989	made changes to how we handle things, minimum impact on relationships	Symptom Stayed the Same			0								Shy	Stayed the same
PedENPP1-02	0								0								N/A	N/A
PedENPP1-03	1	always had a hard time making friends- maybe related to spending time in hospitals and with doctors- not a lot of peer exposure	NA- Occurs constantly	around 4	he's been in therapy a few times; has social skills group at school- he enjoys it		gotten better		1	related to generalized anxiety; 2 little sisters are not predictable,	struggles iwth interactions with sisters when not behaving the way they should	3	had some in-home therapy fo rthe kids together- about 2 years		gotten better but not resolved		Not feeling well/sick	Improved		Respondent: Anxiety	Improved
PedENPP1-04	1	she has friends but trouble with unexpected behaviors if she gets nervous, regulating emotions; friends react to that	frequently when there is new situation or something she misunderstands, gets nervous	around age 5	Not yet - started looking into therapist to help her work through big emotions, just started with corona - can't just get in and see therapist	Symptom Gotten Worse			1	similar to peers- related to controlling situation	trying to control what brother and sister do; arguing with husband and me to exert control; fights tooth and nail	age 6	Not yet- another reason looking into therapeutics; starting therapeutic horseback riding	Symptom Gotten Worse			Anxiety	Got worse		Respondent: Lack of control of situation	Got worse
PedENPP1-05	0								1	has a special connection to her brothers- the two that passed away,	loves to celebrate their birthdays	4	No		more mention of them as she's gotten older		N/A	N/A		Respondent: Loss of sibilings due to ENPP1 deficiency	Got better
PedENPP1-06	1	anxiety, shyness, around people- more specifically women but also men, also children, takes time to warm up	nobody could talk to her, no matter where you went, even with people like my husband's sister, certain people she wouldn't speak to, depends on person	from 2 on we knew there was an issue	She goes for children who have more than one issue- when she was little she would see physiotherapist; they help children with any time of disability		getting better		0								Anxiety	Improved
PedENPP1-07	1	around other people, groups, shy	when she is around groups or new people	2 years- even before that some, noticed it but thought she would be fine	We are taking her to OT, working on what we could do	Symptom Gotten Worse			0								Shy	Improved
PedENPP1-08	0								0								N/A	N/A
PedENPP1-09	1	communication and ability to keep up with sports, can't go out for team sports due to endurance needed	sports and in busy lunchroom, recess	6	there's been discussions with teachers, at lunch he has a buddy group that can stay inside with him, school counselor, lunch buddy groups	Symptom Stayed the Same			0								Cannot keep up with peers	Stayed the same
PedENPP1-10	1	at age 1 he went to nursery, kids knew him and didn't ask questions, when older- asked him questions	when he went to new schools/daycares- people looked at his hand, wouldn't talk to them- mainly his hand rather than rickets, wore joggers not trousers	4	no interventions; managed it quite well; the people he was comfortable with, if they asked about his hand he would come up with really weird stories about it- i left it thinking 'it's fine, let him have it.' when it was school he was quite reluctant; also did martial arts and he would say 'they're talking about me.' i would tell him they are just intrigued, i would have him tell them that he was …		improving in time- he was confident to speak for himself		0								Peer pressure due to sickness	Improved
PedENPP1-11	1	struggles with friend group who is into bad behavior	always been a standoffish child- i never sent her to preschool	all along- played well with brothers but with others- didn't want them involved, more awkward now as a teenager	No	Symptom Stayed the Same			1	has taken things to heart because family has missed out on things because of her appointments	when she is sick- misses out and other kids miss out as well	always- since she was a baby	just family talks- telling them what was going on	Symptom Resolved			Not specific	Stayed the same		Respondent Feeling guilty/sad because her condition impact family activities	Improved
PedENPP1-12	0								0								N/A	N/A
PedENPP1-13	0								0							8	N/A	N/A	4
AdultENPP1-01	1	difficult with friends to understand, really rare condition, when you explain they don't know what you're talking about; also limits what you can do-	few years ago friends when to trampoline park and I couldn't go -when there are things I can't participate in	realize it when you're a bit older- 5 years ago started at stable job and you notice more when around same people all the time- they notice it too	No, just find people that are nice people	Symptom Stayed the Same			0								Hard to relate to peers due to sickness; they don’t understand	Stayed the same
AdultENPP1-02	1	I have withdrawn from friends because of not feeling well	NA- Occurs constantly	6 years ago- mid 40s	No- I try to just be more involved	Symptom Gotten Worse			1	it's hard being sick and sometimes not feeling like I can do everything for husband child and sister	on more difficult days	in my 30s- around back problems	Yes- have done counselling and therapy		improving		Not feeling well	Got worse		Respondent Sickness interfers with her contribution to family	Improved
AdultENPP1-03	0								0
AdultENPP1-04	0								0
AdultENPP1-05	0								0
AdultENPP1-06	0								0
AdultENPP1-07	0								0
																2			1

## Sheet: Mental health 
Mental Health Data Analysis																						Mental Health Data Analysis Data Summary
																							Fear of unknown			Stress/Anxiety
Identifier from Scheduling	Data														Analysis
	Fear of unknown							Stress/anxiety							Fear of unknown			Stress/anxiety					Impacted to peer to peer relationships , n (%)	Reason	Progression	Impacted family relationships, n (%)	Reason	Progression
	Fear of Unknown	Symptoms	When occurred	Age	Interventions	Progression	Progression (Combine with Previous)	Stress / Anxiety	Symptoms	When occurred	Age	Interventions	Progression	Progression (Combine with Previous)	# of patients with fear of unknown	Reasons	Progression	# of patients with fear of unknown	Reasons	Progression		ABCC6 Children (n=6)	3 (50)	Hospital visits (n=2); everything (n=1)	Stayed the same (n=1); improved (n=2)	4	Hospital visits/treatment (n=2); Anxiety (n=1); everything (n=1)	Improved (n=2); stayed the same (n=1)
InfABCC6-01	0							1	attachment -when I'm not able to hold her or she doesn't see me	anywhere- at home and at appointments, mother in-law is trying to keep her a couple hours one day a week	got more vocal about it around 5-6 months	mother in law tries to keep her a couple hours a week; goes well, might cry for a bit and once I leave she is ok within five minutes		gotten a little better- I am also able if I'm home alone can put her down to play with toys while I get dressed		N/A			Anxiety due to seperation from parent	Improved		ENPP1 infants (n=12)	1 (	Everything (n=1)	Stayed the same (n=1)	1	Hospital visits (n=1)	Stayed the same (n=1)
PedABCC6-01	0							1	mostly around going to the doctor, she is monitored closely, if sick or anything - means a lot of blood draws, if we go to the lab she knows she'll be	poked, normal kids get poked once if ever-	when she turned 2- started being aware of the chain of events, putting tourniquet on would upset her, then were going once a week- she would cry	send people to try and help- distract her, but she knows what is happening because she knows the drill		gtten better because it is spaced out but still knows what it means with the tourniquet		N/A			Hospital visits	Improved		ENPP1 children (n=13)	7	Hosptial visits/treatments (n=4); everything (n=1); anxiety (n=1); left alone (n=1)	Stayed the same (n=2); improved (n=2); got worse (n=2); not specific (n=1)	7	hospital visits/treatment (n=3); lack of control (n=1); anxiety (n=1); peer relations (n=1); before sleep (n=1)	Got worse (n=3); stayed the same (n=2); improved (n=2)
PedABCC6-02	1	sometimes he has fear ; esp. when in hospital- now he is	stayed in hospital after strokes - for about 5 months	5-6 months;	No	Symptom Stayed the Same		0								During treatment/hosptial visits	stayed the same		N/A	N/A		ENPP1 adults (n=7)	3	fertality concerns (n=1); fear of death (n=1); anxiety (n=1)	Improved (n=1); stayed thes same (n=1); got worse (n=1)	4	Anxiety (not being well) (n=1); fear of death (n=1); weight loss (n=1); hospital visits (n=1)	Improved (n=2); got worse (n=1); stayed the same (n=1)
PedABCC6-05	1	everything! moreso for us than her- gets scared at appointments, we can't really think ahead in terms of her health- scariest part for us,	at appointments, knows it hurts; seeing a syringe, putting glove on, held grudges as well!	4-6 months old when she started getting 'suspicious' - caught on very early	even where we live has been impacted- contemplated moving closer to the hospital, going to work, family planning (having another child) not wanting to be pregnant and having her get sick again, makes life decisions more difficult		improved, mainly just from communication, cognition pint of view- able to explain to her more, take away elements of the unknown for her	1	same as fear of unknown, relating also to noises, reflections in windows, shadows, nightmares recently starting, plastic cast on grandpas arm	the blender, anything with a loud, strange noise, trigger for her	about 12 months- started to see little bits, becomes more obvious as she verbalizes	when she was in the hospital, we had inpatient mental health for her but that was before these issues came up; have an appointment next month to touch base about it	Symptom Gotten Worse			Everything	Improved		Everything	Got worse
PedABCC6-06	0							0								N/A
PedABCC6-07	1	when we go to the hospital or doctor he is freaked out	at the doctor or hospital	as a baby- he was young- a couple months old; any time going to the hospital- even if it resembled a hospital	No		gotten better	1	when we go to the hospital or doctor he is freaked out	at the doctor or hospital	as a baby- he was young- a couple months old; any time going to the hospital- even if it resembled a hospital	No		gotten better	3	During treatment/hospital visits	Improved	4	Hospital visits	Improved
InfENPP1-01	1	everything will be unknown for her- will have questions for me but my answers will be I don't know	first time she experiences a new thing- when I start taking her out	not until the time something new happens	No	Symptom Stayed the Same		1	anxiety, turns red, gets frustrated, has a new doll that makes noise- put her hand out but couldn't get to it- tried with legs, could tell she frustra	when she is trying to poo she struggles but when she does it is normal- lots of anxiety though, red, kicking legs, if constipation it would make sense	from about 6 months	binky - also; no interventions	Symptom Stayed the Same			No certainity/everything unknown	stayed the same		Hospital visits	stayed the same
InfENPP1-02	0							0								N/A	N/A	N/A	N/A	N/A
InfENPP1-03	0							0								N/A	N/A	N/A	N/A	N/A			ABCC6 Children (n=6)
InfENPP1-04	0							0								N/A	N/A	N/A	N/A	N/A			ENPP1 infants (n=12)
InfENPP1-05	0							0								N/A	N/A	N/A	N/A	N/A			ENPP1 children (n=13)
InfENPP1-06	0							0								N/A	N/A	N/A	N/A	N/A			ENPP1 adults (n=7)
InfENPP1-07	0							0								N/A	N/A	N/A	N/A	N/A			All ENPP1 (n=32)
InfENPP1-08	0							0								N/A	N/A	N/A	N/A	N/A
InfENPP1-09	0							0								N/A	N/A	N/A	N/A	N/A
InfENPP1-10	0							0								N/A	N/A	N/A	N/A	N/A
InfENPP1-11	0							0								N/A	N/A	N/A	N/A	N/A
InfENPP1-12	0							0							1	N/A	N/A	1	N/A	N/A
PedENPP1-01	0							1	stress with medication	independence came about with taking medicaiton	9	No- i just try to manage the situation, have to ensure it is taken and manage our behavior to not react negatively and keep encouraging and reminding her	Symptom Gotten Worse			N/A	N/A		Treatment	Got worse
PedENPP1-02	0							0								N/A	N/A		N/A	N/A
PedENPP1-03	1	ties to anxiety - can get stuck on things	when he doesn't know what t expect	around 3	therapy- off and on since about 4 years old; currently doing therapeutic horseback riding; sees school psychologist once a week	Symptom Stayed the Same		1	Generalized anxiety disorder, medical related PTSD	his tends to be more reactive; might get anxious about something but does phenomenal if medical thing- does great during, fall out days or weeks after	6 when he got official dx	therapy- he is on medication for anxiety; Risparidone; every day medication	Symptom Stayed the Same			anxiety	stayed the same		Anxiety	stayed the same
PedENPP1-04	1	can be anyhting- school, home, new situation she gets very nervous, runs away, starts crying, can't handle big emotions	new situations	around age 6	Not yet- looking into therapy	Symptom Gotten Worse		1	relates to trying to control , overreacting to small triggers	new situations, appointments	5	some stuff at home as a family to try and help her nothing official	Symptom Gotten Worse			Everything	Got worse		Due to lack of control	Got worse
PedENPP1-05	0							0								N/A	N/A		N/A	N/A
PedENPP1-06	1	just gets really anxious if you told her we were going somewhere; wants to know if fun or going to get arm checked	if we are going somewhere	since she was old enough to know she was going somewhere, always been there	did see child psychologist in hospital		improved	1	stress and anxiety surrounding appointments	Around appointments	from the beginning	when she was seeing the psychologist- saw her for about a year, because she is starting school the psych has been working us to prepare for school and teachers - making it easier for her and not talking in front of class		improved		Hospital visits	Improved		N/A	N/A
PedENPP1-07	1	when i leave a room, she wants to come with	when she isn't with me	at 2 years- same time as the peer issues	No- something we maybe should be doing	Symptom Gotten Worse		1	related to her peer issues- gets stressed around new oeple or groups	new people or groups	2 years	OT- hoping to help some with that	Symptom Gotten Worse			When left alone	Got worse		Hospital visits	Got worse
PedENPP1-08	1	when we pull into the hospital- he goes quiet, not smiling, not talking much, doesn't sleep properly the night before	around doctors appointments	about 1 year old- becoming more evident as he gets older	We just try to cheer him up, distract him, play music		because he is getting older it is becoming more evident, understanding more- doesn't cry for as long after so that is improving	0								Hospital visits	Improved		Peer relations/interactions
PedENPP1-09	0							0								N/A	N/A		N/A	N/A
PedENPP1-10	1	when he was about 4- at hospital they thought about metal rods in his legs, listening to that made him fearful	during conversations about his condition	4	No interventions; weren't able to get to that stage because we lost him;; i would tell him 'i don't know' just something in the air, this was the fear for him, more for me than him really because it was easy to fracture his bones, i was quite reluctant on him trying monkey bars, as he started getting older he would pick up on the conversations, would ask questions about what things meant		wouldn't know but would think it would have improved as he got older if he were here	0								Hospital visits	N/A		N/A	N/A
PedENPP1-11	1	related to fear of unknown, anxiety when at the hospital	Around hospital visits	ever since she was very young- really set in at age 9- starting to fear death	the doctors have spoken to her and tried to reassure her- what she's read is the truth to her	Symptom Stayed the Same		1	going to the hospital, when she is not believed	around hospital stays	really set in at age 9	was told by a nurse once that her face was not symmetrical- made her so self-conscious, wouldn't eat in front of them- didn't want to chew lopsided, we went in because she vomited blood; laying the groundwork for when we have a new person- please don't ask these questions in front of her because she will just ignore them		improved a little but hasn't resolved, will take selfies and zoom in - saying her face is not symmetrical, still in her head 12 months later		Hospital visits/treatment	Not specific		Hospital visits	Improved
PedENPP1-12	0							1	right before going to sleep- thinks of scary things he's seen, someone coming to get him, something he saw on television, have to see what he watches	not related to his disease- he is not aware of it	maybe 3 years old	we monitor what he watches on tv, don't know if it has anything to do with his diagnosis- normal kids also have this sometimes ; we try to make him face his fears- what would you do if this were to happen, how could you cope if this was real- this helps him a lot, after he can fall asleep		gotten a little bit better	7	N/A	Stayed the same	7	Before sleep	Improved
PedENPP1-13	0							0								N/A	N/A		N/A	N/A
AdultENPP1-01	1	fertility is a big one, how medicine will affect ability to carry child, pain getting worse	NA- Occurs constantly	2-3 years ago; 27-28	have had egg count check, advised if I want to do a trial, might do IVF, I might freeze my eggs, we'll see	Symptom Gotten Worse		1	generally anxious about feeling unwell, wanting to have a family and potentially not being able to	quite a regular basis	25 - when I got full time job and had to grow up	No just meditate and do a bit of yoga	Symptom Gotten Worse			Fertality concerns of patient	Got worse		Anixety of being unwell	Got worse
AdultENPP1-02	1	not knowing if this will eventually kill me, what is going to happen, how it will impact me- if there will be treatment	NA- Occurs constantly	with the diagnosis so since I was about 40	Yes- therapy		gotten a little better	1	difficulty sleeping, social isolation, having hard time at work- no longer working daily	NA- Occurs constantly	about age 40-44	Yes- take lorazepam to help me sleep, melatonin, lots of meditation, mindfulness, yoga, and therapy, has all definitely		improving		Fear of death	Improved		Fear of death	Improved
AdultENPP1-03	0							1	Weight loss	5 years ago	26	The doctor chewed him out. (his words) He was hospitalized to find out why he wasn't eating and drinking.	Symptom Resolved			N/A			Weight loss	Improved
AdultENPP1-04	0							0								N/A			N/A	N/A
AdultENPP1-05	0							0								N/A			N/A	N/A
AdultENPP1-06	0							0								N/A			N/A	N/A
AdultENPP1-07	1	get a little anxious- don't know if calcification gets worse or decreased	around doctors appointments	about a year before heart surgery- 14; doctors weren't sure how long before surgery	No	Symptom Stayed the Same		1	anxiety around appointments	around time of heart surgery, or appointments	From childhood	No	Symptom Stayed the Same		3	Anxiety	Stayed the same	4	Hospital visits	stayed the same

## Sheet: Growth and development 
Growth and development
								Analysis						Summary of growth and development
Identifier from Scheduling	Growth and Development	Growth/Development: Symptoms	Growth/Development: When Occurred	Growth/Development: Age	Growth/Development: Interventions	Growth/Development: Progression	Growth/Development: Progression (Combine with Previous)	Number with growth and development impairment	Symptoms	Onset	Interventions	Progression
InfABCC6-01	1	takes her longer to eat - doesn't eat as much as a normal baby her age; starting to eat food and she prefers eating food over milk, about 3 oz of milk	When eating	probably from the time she was born	Probiotics in her milk	Symptom Stayed the Same			Feeding issues	from birth	Probiotics	Stayed the same
PedABCC6-01	1	she was immediately put in medical coma- couldn't do anything, had to do feeding tube	NA - Occurs constantly (living)	4 months to 9 or 10 months	ng tube- had it from 3 to 9 or 10 months- when she came out of the transplant and everything she still needed tube		improved for a while, got worse again because she had sleep apnea, had to choose between eating and breathing- tonclectomy, now has some unhealthy habits- things that are harder to chew, unclear if this happened anyway		Medical coma; feeding issues	4 months	Feeding tube	Improved			# of respondents with growth and development impairment	Symptomsa	Onset	Interventionsb	Progression
PedABCC6-02	0								N/A	N/A	N/A	N/A		ABCC6 Children (n=6)	5	Feeding issues (n=3); failure to thrive (n=2); short stature (n=2); developmental delay (n=1)	From birth (n=3); 0-6 m (n=2)	Feeding tube (n=3); high calorie diet (n=1); none (n=1)	Improved (n=3); stayed the same (n=2)
PedABCC6-05	1	right now it is good but in early days failure to thrive	NA - Occurs constantly (living)	from time of diagnosis, 11 weeks up until about 1 year; then after spinal break it fell off again, 19-20 months when she learned to walk	gastric tube from pint of diagnosis to age 1, higher calorie feeds- didn't take much at all until about 10 months; while in hospital her development did reasonably well- would crawl on her belly and such but pain caused regression- therapy helps with core strength, balance, etc.		improved		Failure to thrive	11 weeks	Feedign tube; high calorie diet	Improved		ENPP1 infants (n=12)	8	Short stature (n=2); feeding issues (n=5); ventilator (n=1)	from birth (n=5); 0-6 m (n=3)	No (n=2) Yes (n=5) - Feeding tube, n=5; Supportive care (n=1) - ventilator	Got worse (n=5); stayed the same (n=2); improving (n=1)
PedABCC6-06	1	short stature, small frame	born small and stayed on smaller side	birth to present	No	Symptom Stayed the Same			Short stature	from birth	None	Stayed the same		ENPP1 children (n=13)	10	Feeding issues (n=7); developmental delays (n=5); Short stature (n=1)	From birth (n=8); unclear (n=2)	No (n=3) Yes (n=6) - high calorie diet, n=4, feeding tube, n=1; physical therapy (n=1); speech therapy (n=1) Did not specify (n=1)	Improved (n=6); stayed the same (n=3); resolved (n=1)
PedABCC6-07	1	all of the above, had failure to thrive for a couple years, aspirating when eating	NA- Occurs constantly (living)	shortly after he was born- failure to thrive,	n tube, g tube, jg tube, now he is back on g tube; has sprouted - I have three year old cousins that are bigger than him		slowly getting better	5	feeding issues, failure to thrive (slow growth), short stature, and developmental delays	from birth	Feeding tube	Improving		ENPP1 adults (n=7)	5	Short stature (n=3); developmental delay (n=1); none (n=1)	From birth (n=1); infancy (n=1); childhood (n=1); youth (n=1); did not mention (n=1);	No (n=4) Yes (n=1) - brances, body cast	Got worse (n=2); resolved (n=1); stayed the same (n=1)
InfENPP1-01	0								N/A	N/A	N/A	N/A		All ENPP1	23	Feeding issues (n=12); short stature (n=6); developmental delay (n=6); none (n=1)	From birth (n=14); infancy (n=4); childhood (n=1); youth (n=1); did not mention (n=1); unclear (n=2)	No (n=9) Yes (n=12) - feeding tube, n=6; high-calorie diet, n=4; physical therapy (n=1); brances (n=1); body cast (n=1) Supportive care (n=1) - ventilator	Got worse (n=7); improving/improved (n=7); stayed the same (n=5); resolved (n=2)
InfENPP1-02	0								N/A	N/A	N/A	N/A		aSome respondents reported multiple issues/symptoms bSome respondents reported multiple interventions
InfENPP1-03	1	growth- didn't grow, stature and weight got smaller, seemed to shrink	NA	from birth	feeding tube, artery tube	Symptom Gotten Worse			short stature	From birth	Feeding tube; artery tube	Got worse
InfENPP1-04	1	his weight never increased as much as they hoped, feeding took so long	NA - Occurred constantly (deceased)	from birth	high calorie feed, tubes, supplementing breastfeeding	Symptom Stayed the Same			Short stature	From birth	feeding tubes; high calorie diet	Stayed the same
InfENPP1-05	1	because they hadn't seen this before stopped feeding, saw extent of calcification of aorta, didn't want to put any extra pressure on his heart,	after diagnosis of GACI; gave him milk slowly	9 days old when they stopped	ng tube- believe he had it in the day he was born; there were times he would pull it out himself, was used for medication also, last week were trying to introduce him to the breast, didn't take to it because it requires effort, always used the tube as an alternative	Symptom Gotten Worse			Feeding issues	9 days	feeding tube	Got worse
InfENPP1-06	0								N/A	N/A	N/A	N/A
InfENPP1-07	1	back to feeding issues because of Etidronate, having to time it	When feeding	about 3-4 weeks old	No	Symptom Stayed the Same			Feeding issues	3-4 weeks	No	Stayed the same
InfENPP1-08	1	tube that fed her instead of breast feeding	When feeding	from birth	feeding tube	Symptom Gotten Worse			Feeding issues	From birth	Feedign tube	Got worse
InfENPP1-09	0								N/A	N/A	N/A	N/A
InfENPP1-10	1	He couldn't sit on his own, needed to be held until 9-10 months. To reach something he'd roll. Started crawling past 1 year old. standing soon after	Since birth	1 month	biopsy, to get a sample of the ball he had under his foot around 2 months old		Everything has been improving but with a delay		Developmental delay	1 month	No	Improving
InfENPP1-11	1	failure to thrive	NA- Occurred constantly (deceased)	from birth	the lung support helped him thrive, the ventilation	Symptom Gotten Worse			Failure to thrive	From birth	Ventilator	Got worse
InfENPP1-12	1	wasn't able to eat	NA- Occurred constantly (deceased)	from birth	we gave her breast milk thorugh a tube- then they said her body is bloating, gave her fluid instead- got a bit hypoglycemic, the fluid has sugar in it so it would help stabilize those things	Symptom Gotten Worse		8	Feeding issues	From birth	Feeding tube	Got worse
PedENPP1-01	0								N/A	N/A	N/A	N/A
PedENPP1-02	1	feeding issues	from when she was born	until about 1 year old	high calorie formula, had to take ready to eat liquid formula, mixed was too concentrated, for growth - caught up around age 2, past the 1 year , eating better, has been doing better since_x000D_ _x000D_ GI- she did have reflux, in her first, was on medication- renenedine, helped her a lot, grew out of it around 9-10 months	Symptom Resolved			Feeding issues	From birth	High calorie diet; Antihistamine and Antacid	Improved
PedENPP1-03	1	major feeding issues as baby- had a gtube for few years, still has feeding issues	When feeding	from when he was born to this day	g-tube for about 2 years; it helped him		got better but not resolved		Feeding issues	From birth	Feeding tube	Improved
PedENPP1-04	1	small stature	the second she was born she took time to get back to birth rate- gradual towards of end of pregnancy	when she was born- started getting smaller, off the growth chart	when she was little we tried to push high calorie foods- when on solid food; on specific medical-grade food, wasn't eating normal baby food; it was non-allergenic and high calorie. never changed growth curve	Symptom Stayed the Same			small stature	From birth	high calorie diet	Stayed the same
PedENPP1-05	0								N/A	N/A	N/A	N/A
PedENPP1-06	1	born, gave her high calorie formula	When feeding	from birth- got high calorie by the time she was 2-3 months; until she was at least 14 months started to feed better, catch up	high calorie formula, seeing a dietitian, keeping an eye on her; not something we are doing- stopped when she was about 2		improved; on the growth chart she's along the same - steady; we don't get the percentage here - pretty sure it is 25th		Feeding issues	From birth	high calorie diet	Improved
PedENPP1-07	1	feeding issues when she was first born, delayed in meeting milestones	When feeding	from birth	No	Symptom Stayed the Same			Feeding issues;d developmental delays	From birth	no	Stayed the same
PedENPP1-08	1	the feeding- couldn't get the feeds bc he didn't have endurance, wasn't getting enough milk, on lower end of growth chart	When feeding	from birth	he was always off the growth chart, when he got on it we had little party;; special formula used- didn't know if it was metabolic or what but after dx knew he needed extra		improved- still on lower end but he is following that line, improved on weight slightly as well		Feeding issues; developmental delays	From birth	Special formula	Improved
PedENPP1-09	1	feeding- difficult to balance meals; short stature- in 10-20 percentile ; self-esteem	when you're young you're not aware of that- now that he is body-aware	around 8 when it started impacting him	No	Symptom Stayed the Same			Feeding issues, developmental delays	8 ? (not clear)	No	Stayed the same
PedENPP1-10	0								N/A	N/A	N/A	N/A
PedENPP1-11	1	she was a big vomiter as a child- doctors couldn't explain why- doesn't do that anymore	didn't really seem like it was reallyto food though	from birth ish- til around 3	No	Symptom Resolved			Feeding issues	From birth	No	Resolved
PedENPP1-12	1	when he was first born he didn't put on weight, treatment with biphosphonate, at 7 mos with intestine- delay from growth	related to his intestine infection, long stay in hospital and unable to process the same	birth- again at 7 months old	has continued to grow more normally- growth slowed again, now catching up with a growth hormone- takes that every day		improved		Developmental delay	From birth	Did not specify	Improved
PedENPP1-13	1	had a weak core, developmental delays, bowing of legs when she was little	due to being in hospital- bowing is obviously due to GACI	came off her IEP last year- she would have been 8	PT, speech therapy; hippo therapy- horse therapy		Improved	10	Developmental delay	Not clear (?)	Physical therapy, speech therapy; hippo therapy- horse therapy	Improved
AdultENPP1-01	1	got short stature, I am 4'11	NA	NA	No	Symptom Stayed the Same			Short stature	Did not mention	No	Stayed the same
AdultENPP1-02	1	wasn't meeting milestones as an infant- walked at age 3, had tibial torsion, I'm only 5'2- my sister is the same though; being able to walk and swim	NA - Occurs constantly (living)	from infancy	when swimming one legs goes the other way-- they did the body cast, special shoes and leg braces, had bad ADD so they controlled that with diet, no processed food or sugar	Symptom Resolved			Developmental delay	From infancy	Body cast, braces	Resolved
AdultENPP1-03	1	He actually grew quickly	youth	14	None				None	Youth	No	N/A
AdultENPP1-04	0								N/A	N/A	N/A	N/A
AdultENPP1-05	1	Dwarfism	from birth	from the beginning	No	Symptom Gotten Worse			Short stature	From birth	No	Got worse
AdultENPP1-06	1	Noted that he's shorter than he would otherwise be	Noticed the that he's shorter after puberty when everyone grew and he did not grow as much	14-15	none	Symptom Gotten Worse			Short stature	14-15 y	No	Got worse
AdultENPP1-07	0							5	N/A	N/A	N/A	N/A
