# Supplementary material for: Lifelong impact of ENPP1 Deficiency and the early onset form of ABCC6 Deficiency from patient or caregiver perspective
Source: PLoS One. 2022 Jul 27;17(7):e0270632. doi: 10.1371/journal.pone.0270632 (PMC9328542; doi:10.1371/journal.pone.0270632)
Supplement: S3 File — (XLSX) [file pone.0270632.s009.xlsx]

## Sheet: Bone and Joint Pain
PRO Charts
Bone and Joint Pain in Children and Adults With ENPP1 deficiency
Total population 7 adults and 11 pediatric patients	Bone Pain		Joint Pain n(%)
Location	Adults n=6 (86%)	Children n=5(45%)	Adult n=6(86%)	Children n=5(45%)
Head	X	XX
Neck	XXXX
Shoulder			XXX
Sternum		X
Elbow			X
Wrists			X
Back	XXX	X
Hips			XXXX
Upper leg (thigh)		XX
Knee			XXXXX	XXXXX
Lower leg		XXX
Ankle			XXX	X
Arm			X
Hand/wrist			XX
Foot			X

## Sheet: PedsQL
PedsQL Used	PedsQL - Emotional Functioning	Normal Control	PedsQL - Social Functioning	Normal Control	PedsQL - School Functioning	Normal Control	PedsQL - Psychosocial Health Summary score	Normal Control	PedsQL - Physical Health Summary Score	Normal Control	PedsQL - Total PedsQL Score	Normal Controls	p value
2 to 4	70		90		100		85		100		90
2 to 4	45		40		25		38		46.9		42
2 to 4	65		90		83		79		100		87
5 to 7	60	79(18)	95	82(18)	90	80(17)	82	80(14)	97	86(13)	87	82(13)
5 to 7	65	79(18)	85	82(18)	85	80(17)	78	80(14)	94	86(13)	84	82(13)
5 to 7	80	79(18)	85	82(18)	70	80(17)	78	80(14)	81	86(13)	79	82(13)
5 to 7	60	79(18)	40	82(18)	20	80(17)	40	80(14)	12.5	86(13)	30	82(13)
8 to 12	100	79(18)	65	86(17)	55	82(16)	73	82(14)	66	88(14)	71	84(13)
8 to 12	100	79(18)	100	86(17)	75	82(16)	92	82(14)	91	88(14)	91	84(13)
8 to 12	55	79(18)	40	86(17)	30	82(16)	42	82(14)	72	88(14)	52	84(13)
8 to 12	90	79(18)	75	86(17)	81	82(16)	82	82(14)	79	88(14)	81	84(13)
13 to 18	30	81(18)	80	89(14)	45	81(17)	52	84(13)	75	89(13)	60	85(12)
PedsQL Used	PedsQL - Emotional Functioning	Healthy Control	PedsQL - Social Functioning	Healthy Control	PedsQL - School Functioning	Healthy Control	PedsQL - Psychosocial Health Summary score	Healthy Control	PedsQL - Physical Health Summary Score	Healthy Control	PedsQL - Total PedsQL Score	Healthy Control	p value
2 to 4	70		90		100		85		100		90
2 to 4	45		40		25		38		46.9		42
2 to 4	65		90		83		79		100		87
5 to 7	60		95		90		82		97		87
5 to 7	65		85		85		78		94		84
5 to 7	80		85		70		78		81		79
5 to 7	60		40		20		40		12.5		30
Mean	63.6	77.5(18.3)	75	82.9(21.3)	67.6	80.9(19.2)	68.6		76	89.5(15.5)	71	83.7(15.2)
8 to 12	100		65		55		73		66		71
8 to 12	100		100		75		92		91		91
8 to 12	55		40		30		42		72		52
8 to 12	90		75		81		82		79		81
13 to 18	30		80		45		52		75		60
Mean	75	80.6(17.4)	72	81.2(22)	57.2	76.2(19.6)	68.2		76.6	87(17)	71	82(15.1)

## Sheet: PROMIS
									Promis- T Score	Self Rated health	Promis- Walk block flat ground	Promis- Walk normal speed	Promis- Walk up and down 2 steps	Promis- Walk steps normal pace	Promis- Sit on and get up from toilet	Promis- Bend and pick up clothing from floor	Promis- Cut your food using utensils	Promis- Dress self, tie shoe laces, button clothes	Promis- Reach into high cupboard	Promis- Does health limit care of personal needs	Promis- Does health limit any sports	Promis- Carry out every day physical activities
									43.7	Good	5	4	5	4	5	5	5	5	4	5	3	3	4.41667
									57.2	Very Good	5	5	5	5	5	5	5	5	5	5	3	5
									36.3	Fair	3	3	4	2	5	3	5	5	4	4	3	3
									41.6	Fair	5	5	5	3	5	4	5	4	4	5	3	4
									22.3	Poor	1	1	2	1	2	2	3	1	1	2	2	1
									40.9	Fair	5	3	5	3	5	5	5	5	4	5	2	3
									58.6	Very Good	5	5	5	5	5	5	5	5	5	5	5	5
								Average	42.9429		5	4	5	3	5	5	5	5	4	5	3	3
								Standard Deviation	12.4178	Q1	4	3	4.5	2.5	5	3.5	5	4.5	4	4.5	2.5	3
										Q3	5	5	5	4.5	5	5	5	5	4.5	5	3	4.5
										IQR	1	2	0.5	2	0	1.5	0	0.5	0.5	0.5	0.5	1.5
									4/7 (57%) Self Rated their health as poor to fair

## Sheet: BPI
BPI Used	BPI- Item 3 Worst past 24 hrs.	BPI- Item 4 Least past 24 hrs.	BPI- Item 5 Average Pain	BPI- Item 6 Pain right now	BPI- Worst Pain	BPI- Least Pain	BPI- Average Pain	BPI- Pain Right Now	BPI- Mean Pain Severity Score	BPI- Mean Pain Interference Score	BPI- Pain Location	BPI- Treatments used
BPI Short Form	5	2	4	4	5	2	4	4	3.75	3.1	Pain in neck L hip and L knee neck and low back	Paracetamol, Naproxyn, Elavil, Physiotherapy, co-codamol 50% relief provided				# of patients assayed	# with pain	Pain location
BPI Short Form					8	6	7	7	7	6.57	Right Shoulder, arm, hand, hip, foot, Left hip, upper back, head	Sinemet, massage, methorarb?? 20% relief						Head	Neck	Shoulder	Arm	hand	Wrists	Ankle	Knee	Back	Sternum	Hip	leg	Foot	Shins	Elbow	Bilateral calves
BPI Short Form	6	3	6	6	6	3	6	6	5.25	5.71	Knees, ankles, neck, upper back, low back	Ibuprofen 600mg 70%relief			Adult	7	6	1	4	3	1	1	0	2	5	4	0	3	0	1	0	1	0
BPI Short Form	4	2	3	6	4	2	3	6	3.75	4	Back, R hip, R knee, R ankle, neck, both shoulders	Arthrex and Schmerzgel (pain gel) 30 % relief			Children	11	7	1	0	0	0	0	0	0	4	0	1	0	1	0	1	0	1
BPI Short Form	7	7	7	8	7	7	7	8	7.25	6.86	Neck, shoulders, elbows, knees wrists, ankles, hips	Voltaren, Ibuprofen, Emulgel 50% relief			All	18	13	2	4	3	1	1	0	2	9	4	1	3	1	1	1	1	1
BPI Short Form	4	2	3	3	4	2	3	3	3	3.14	Right knee
BPI Short Form	0	0	0	0	0	0	0	0	0	0	None
Adult mean scores	4.33333	2.66667	3.83333	4.5	4.85714	3.14286	4.28571	4.85714	4.28571	4.19714
BPI Short Form	0	0	8	0	0	0	8	0	2	0	Pain in sternum, head ache. Bliateral shins	Phos and Vit D Paracetomol, Ibuprofen 0% relief provided
BPI Short Form	0	0	0	0	0	0	0	0	0	0
BPI Short Form	0	0	0	0	0	0	0	0	0	0	Bilateral Knees	Phos Calcium, Ibuprofen and Tylenol
BPI Short Form	0	0	0	0	0	0	0	0	0	0	Pain in knees	Ibuprofen, Tylenol Phosphorus calcitriol
BPI Short Form	0	0	0	0	0	0	0	0	0	0	No pain	None
BPI Short Form	0	0	0	0	0	0	0	0	0	0	No pain	See supporting documentation. "No pain so parent did not complete this page"
BPI Short Form					4	4	3	3	3.5	3.43	Bilateral anterior thighs, bilateral knees, bilateral calves, ant and posterior	Phosphate Son??, Calcitriol, Panadol
BPI Short Form	2	0	1	0	2	0	1	0	0.75	0.57	Pain in upper back knees and ankles	No pain interventions
BPI Short Form	1	1	4	0	1	1	4	0	1.5	1	Knees, head	Panadol 100% relief
BPI Short Form					1	0	2	1	1	1.14	anterior aspect of legs	none
BPI Short Form	0	0	0	0	0	0	0	0	0	0	No pain	Not applicable
Pediatric mean scores	0.333333	0.111111	1.44444	0	0.727273	0.454545	1.63636	0.363636	0.795455	0.558182
Data for the figure
	Pain interference	Pain severity	Pain at its worst	Pain at its least	Average Pain	Pain at the time of assessment
ENPP1 adults (n=7)	4.19714	4.28571	4.85714	3.14286	4.28571	4.85714
ENPP1 children (n=11)	0.558182	0.795455	0.727273	0.454545	1.63636	0.363636
	Pain interference	Pain severity	Pain at its worst	Pain at its least	Average Pain	Pain at the time of assessment
ENPP1 children	0	2	0	0	8	0
ENPP1 children	0	0	0	0	0	0
ENPP1 children	0	0	0	0	0	0
ENPP1 children	0	0	0	0	0	0
ENPP1 children	0	0	0	0	0	0
ENPP1 children	0	0	0	0	0	0
ENPP1 children	3.43	3.5	4	4	3	3
ENPP1 children	0.57	0.75	2	0	1	0
ENPP1 children	1	1.5	1	1	4	0
ENPP1 children	1.14	1	1	0	2	1
ENPP1 children	0	0	0	0	0	0
ENPP1 adults	3.1	3.75	5	2	4	4
ENPP1 adults	6.57	7	8	6	7	7
ENPP1 adults	5.71	5.25	6	3	6	6
ENPP1 adults	4	3.75	4	2	3	6
ENPP1 adults	6.86	7.25	7	7	7	8
ENPP1 adults	3.14	3	4	2	3	3
ENPP1 adults	0	0	0	0	0	0
	ENPP1 adults	ENPP1 adults	ENPP1 adults	ENPP1 adults	ENPP1 adults	ENPP1 adults	ENPP1 adults	ENPP1 children	ENPP1 children	ENPP1 children	ENPP1 children	ENPP1 children	ENPP1 children	ENPP1 children	ENPP1 children	ENPP1 children	ENPP1 children	ENPP1 children
Pain interference	3.1	6.57	5.71	4	6.86	3.14	0	0	0	0	0	0	0	3.43	0.57	1	1.14	0
Pain severity	3.75	7	5.25	3.75	7.25	3	0	2	0	0	0	0	0	3.5	0.75	1.5	1	0
Pain at its worst	5	8	6	4	7	4	0	0	0	0	0	0	0	4	2	1	1	0
Pain at its least	2	6	3	2	7	2	0	0	0	0	0	0	0	4	0	1	0	0
Average Pain	4	7	6	3	7	3	0	8	0	0	0	0	0	3	1	4	2	0
Pain at the time of assessment	4	7	6	6	8	3	0	0	0	0	0	0	0	3	0	0	1	0
	Pain interference		Pain severity
Pain interference -ENPP1 adults	3.1	Pain severity - ENPP1 adults	3.75	5	2	4	4
Pain interference -ENPP1 adults	6.57	Pain severity - ENPP1 adults	7	8	6	7	7
Pain interference -ENPP1 adults	5.71	Pain severity - ENPP1 adults	5.25	6	3	6	6
Pain interference -ENPP1 adults	4	Pain severity - ENPP1 adults	3.75	4	2	3	6
Pain interference -ENPP1 adults	6.86	Pain severity - ENPP1 adults	7.25	7	7	7	8
Pain interference -ENPP1 adults	3.14	Pain severity - ENPP1 adults	3	4	2	3	3
Pain interference -ENPP1 adults	0	Pain severity - ENPP1 adults	0	0	0	0	0
Pain interference- ENPP1 children	0	Pain severity - ENPP1 children	2	0	0	8	0
Pain interference- ENPP1 children	0	Pain severity - ENPP1 children	0	0	0	0	0
Pain interference- ENPP1 children	0	Pain severity - ENPP1 children	0	0	0	0	0
Pain interference- ENPP1 children	0	Pain severity - ENPP1 children	0	0	0	0	0
Pain interference- ENPP1 children	0	Pain severity - ENPP1 children	0	0	0	0	0
Pain interference- ENPP1 children	0	Pain severity - ENPP1 children	0	0	0	0	0
Pain interference- ENPP1 children	3.43	Pain severity - ENPP1 children	3.5	4	4	3	3
Pain interference- ENPP1 children	0.57	Pain severity - ENPP1 children	0.75	2	0	1	0
Pain interference- ENPP1 children	1	Pain severity - ENPP1 children	1.5	1	1	4	0
Pain interference- ENPP1 children	1.14	Pain severity - ENPP1 children	1	1	0	2	1
Pain interference- ENPP1 children	0	Pain severity - ENPP1 children	0	0	0	0	0

## Sheet: Ages and Stages
Oringial data
		Ages and Stages- Communication	Ages and Stages- Gross Motor	Ages and Stages- Fine Motor	Ages and Stages- Problem Solving	Ages and Stages- Personal Social	Ages and Stages- Specific Overall Questions Flagged
ABCC6	8m	60 (W)	50 (W)	50(W)	55(W)	60 (W)	1 (uses them equally well but her R side is stronger due to her stroke on her left side 4 (Due to GACI stroke and seizures at 3 months old) 6 (Left brain stroke and seizures at 3 mos)
ABCC6	36m	50(W)	60(W)	20(G)	60(W)	55(W)	Medical issues in last sev months- sleep apnea, anemia, allergies
ABCC6	22m	10 (B)	40 (W)	25 (B)	15 (B)	30 (B/G)	2 (Expressive Lang-Only says 4 words),4 (Gross Motor walking but not able to run or climb), 6 (Reduction in left visual field from prior stroke), 9 (Worry for future- worry for another stroke)
ABCC6	30m	60 (W)	55 (W)	60 (W)	55 (W)	45 (W)	5(GM may be a bit behind due to medical hx) 8 (cardiomyopathy, calcified coronary arteries, hx of spinal fx, in brace last year which impacted GM skill devlopment,10 (heart function, auditory sensitivity)
ABCC6	20m	40 (W)	50 (W)	40 (G)	45 (W)	40(G)	2 (Commented does not sign or speak as much as his siblings did at that age)
InfENPP1	6m	30 (B/G)	10(B)	10(B)	25(B)	15 (B)	1 (decreased shoulder ROM),6 (medical new broviac line), 7 (not hitting milestones, distressed when move her shoulders, 8 (worry for future)
InfENPP1	16m	20 (G)	5(B)	40(G)	40(G)	25(B)	Text being translated from French to English- Only says mama and makes a few sounds. Does everything with a delay (hold head up, sit up etc.
PedENPP1	18m	45(W)	60(W)	60(W)	35(G)	40(W)	Difficulty breathing and given asthma plan. Has "smaller kidney" which is of concern to parent
Code	Meaning
White	Above the cutoff, development appears to be on schedule
Gray	Close to the cutoff, provide learning activities and monitor
Black	Below the cutoff, further assesment with a professional may be needed
Black/Gray	?
Analysis
ABCC6 patients (n=5)		Number of patients
		Comminication	Gross motor	Fine motor	Problem solving	Personal social
	white	4	5	2	4	3
	Gray	0	0	2	0	1
	Black	1	0	1	1	0
	Black/gray	0	0	0	0	1
	Gray, black, black/grey	1	0	3	1	2
	% patient close to cut off or below cutoff requiring monitoring and further assessment	20	0	60	20	40
ENPP1 patients (n=3)		Number of patients
		Comminication	Gross motor	Fine motor	Problem solving	Personal social
		Comminication	Gross motor	Fine motor	Problem solving	Personal social
	white	1	1	1	0	0
	Gray	1	0	1	2	0
	Black	0	2	1	1	2
	Black/gray	1	0	0	0	0
	Gray, black, black/grey	2	2	2	3	2
	% patient close to cut off or below cutoff requiring monitoring and further assessment	66.6667	66.6667	66.6667	100	66.6667
Combined	Comminication	Gross motor	Fine motor	Problem solving	Personal social
ABCC6 variants - infants and children (n=6)	20	0	60	20	40
ENPP1 variants - infants (n=3)	66.6667	66.6667	66.6667	100	66.6667
